# Supplementary material for: Gene-Regulatory Potential of 25-Hydroxyvitamin D3 and D2
Source: Front Nutr. 2022 Jul 13;9:910601. doi: 10.3389/fnut.2022.910601 (PMC9330572; doi:10.3389/fnut.2022.910601)
Supplement: Supplementary file 1 [file Table_1.XLSX]

## Sheet: alignment rates
library	uniquely mapped reads	mapped to protein-coding genes
EtOH 4 h R1	12190695	4229233
EtOH 4 h R2	11254202	3953733
EtOH 4 h R3	9320659	3211283
EtOH 8 h R1	15920889	5252411
EtOH 8 h R2	23152207	7629980
EtOH 8 h R3	23126242	7925185
EtOH 24 h R1	18309459	7444449
EtOH 24 h R2	12254720	4657724
EtOH 24 h R3	17013603	6312064
10 nM 1,25(OH)2D3 4 h R1	11027538	3697175
10 nM 1,25(OH)2D3 4 h R2	6897391	2144258
10 nM 1,25(OH)2D3 4 h R3	7342831	2366112
10 nM 1,25(OH)2D3 8 h R1	21662201	7121645
10 nM 1,25(OH)2D3 8 h R2	19065175	6409892
10 nM 1,25(OH)2D3 8 h R3	18248119	6327091
1000 nM 25(OH)D3 4 h R1	13457463	4710043
1000 nM 25(OH)D3 4 h R2	12160087	4056284
1000 nM 25(OH)D3 4 h R3	13238848	4282464
1000 nM 25(OH)D3 8 h R1	14150482	4959883
1000 nM 25(OH)D3 8 h R2	17053158	5777186
1000 nM 25(OH)D3 8 h R3	16979925	5672957
1000 nM 25(OH)D2 4 h R1	6020746	1987562
1000 nM 25(OH)D2 4 h R2	8727975	2925523
1000 nM 25(OH)D2 4 h R3	10036842	3217893
1000 nM 25(OH)D2 8 h R1	20291611	6811268
1000 nM 25(OH)D2 8 h R2	19298150	7227533
1000 nM 25(OH)D2 8 h R3	14796554	5506216
0.1 nM 1,25(OH)2D3 24 h R1	22672516	7965504
0.1 nM 1,25(OH)2D3 24 h R2	18663393	6477819
0.1 nM 1,25(OH)2D3 24 h R3	18284403	6539057
1 nM 1,25(OH)2D3 24 h R1	17385540	6706511
1 nM 1,25(OH)2D3 24 h R2	14757030	5686267
1 nM 1,25(OH)2D3 24 h R3	19917609	7164699
10 nM 1,25(OH)2D3 24 h R1	20685746	7178962
10 nM 1,25(OH)2D3 24 h R2	5841413	1820174
10 nM 1,25(OH)2D3 24 h R3	11088674	3673597
100 nM 25(OH)D3 24 h R1	21513583	8944549
100 nM 25(OH)D3 24 h R2	15407394	6394074
100 nM 25(OH)D3 24 h R3	13830242	5761461
250 nM 25(OH)D3 24 h R1	8972537	3551194
250 nM 25(OH)D3 24 h R2	12116740	3100175
250 nM 25(OH)D3 24 h R3	19166728	7807235
500 nM 25(OH)D3 24 h R1	18221886	7177593
500 nM 25(OH)D3 24 h R2	10810015	4032746
500 nM 25(OH)D3 24 h R3	16706638	6310320
750 nM 25(OH)D3 24 h R1	23436052	9355539
750 nM 25(OH)D3 24 h R2	15226461	6041408
750 nM 25(OH)D3 24 h R3	8835450	3280761
1000 nM 25(OH)D3 24 h R1	21408563	7655376
1000 nM 25(OH)D3 24 h R2	17060681	6140320
1000 nM 25(OH)D3 24 h R3	16077672	5598310
100 nM 25(OH)D2 24 h R1	23781638	9415778
100 nM 25(OH)D2 24 h R2	15065295	5981905
100 nM 25(OH)D2 24 h R3	15179044	5701592
250 nM 25(OH)D2 24 h R1	14813049	5357934
250 nM 25(OH)D2 24 h R2	13641321	5447527
250 nM 25(OH)D2 24 h R3	21348202	8525017
500 nM 25(OH)D2 24 h R1	19984274	7562841
500 nM 25(OH)D2 24 h R2	25464580	9537212
500 nM 25(OH)D2 24 h R3	15745147	5970774
750 nM 25(OH)D2 24 h R1	16482545	6229761
750 nM 25(OH)D2 24 h R2	16170476	5876581
750 nM 25(OH)D2 24 h R3	24676701	9650850
1000 nM 25(OH)D2 24 h R1	14774958	5137356
1000 nM 25(OH)D2 24 h R2	18979732	6679312
1000 nM 25(OH)D2 24 h R3	25488798	8996690
