# Supplementary material for: Gene-Regulatory Potential of 25-Hydroxyvitamin D3 and D2
Source: Front Nutr. 2022 Jul 13;9:910601. doi: 10.3389/fnut.2022.910601 (PMC9330572; doi:10.3389/fnut.2022.910601)
Supplement: Supplementary file 2 [file Table_2.XLSX]

## Sheet: Table S2
hgnc symbol	description	ensembl gene id	entrezgene id	chr	start position	end position	strand	206 reference genes	regulation	class	category	EC50 125D nM	EC50 25D3 nM	EC50 25D2 nM	Target 125D3 10 nM 4 h	Target 125D3 10 nM 8 h	Target 25D3 1000 nM 4 h	Target 25D3 1000 nM 8 h	Target 25D2 1000 nM 4 h	Target 25D2 1000 nM 8 h	Target 125D3 01 nM 24 h	Target 125D3 1 nM 24 h	Target 125D3 10 nM 24 h	Target 25D3 100 nM 24 h	Target 25D3250 nM 24 h	Target 25D3 500 nM 24 h	Target 25D3 750 nM 24 h	Target 25D3 1000 nM 24 h	Target 25D2 100 nM 24 h	Target 25D2 250 nM 24 h	Target 25D2 500 nM 24 h	Target 25D2 750 nM 24 h	Target 25D2 1000 nM 24 h	EtOH 4 h Avg	EtOH 8 h Avg	EtOH 24 h Avg	125D3 10 nM 4 h Avg	125D3 10 nM 8 h Avg	25D3 1000 nM 4 h Avg	25D3 1000 nM 8 h Avg	25D2 1000 nM 4 h Avg	25D2 1000 nM 8 h Avg	125D3 0.1 nM 24 h Avg	125D3 1 nM 24 h Avg	125D3 10 nM 24 h Avg	25D3 100 nM 24 h Avg	25D3 250 nM 24 h Avg	25D3 500 nM 24 h Avg	25D3 750 nM 24 h Avg
MINDY4	MINDY lysine 48 deubiquitinase 4	ENSG00000106125	84182	7	30771417	30892387	1	no	NA	NA	secondary				no	no	no	no	no	no	no	no	yes	no	no	yes	yes	yes	no	no	yes	yes	yes	1.81486	2.53559	0.505818	2.08347	4.0639	1.64756	3.79641	2.08816	2.4807	2.77239	2.59639	3.38193	1.74771	1.93352	3.60946	3.29136
SERPINB2	serpin family B member 2	ENSG00000197632	5055	18	63871692	63903888	1	no	up	indirect up	primary				no	no	no	yes	no	yes	yes	no	no	no	no	no	no	no	no	yes	no	no	no	108.458	44.8118	17.6982	40.6113	105.103	152.079	138.916	163.769	156.408	86.1955	61.4199	39.9023	42.7349	52.301	39.9799	30.2113
MERTK	MER proto-oncogene, tyrosine kinase	ENSG00000153208	10461	2	111898607	112029561	1	no	up	direct up	secondary				no	no	no	no	no	no	yes	yes	no	no	no	no	no	no	no	yes	yes	no	no	1.96395	2.6968	9.63573	2.08249	6.44814	1.80295	4.73493	2.46134	3.50372	43.3569	55.7186	26.6128	17.6687	20.7834	23.9247	19.6199
CD163	CD163 molecule	ENSG00000177575	9332	12	7470811	7503893	-1	no	down	indirect down	secondary				no	no	no	no	no	no	yes	no	no	no	no	no	no	no	no	yes	no	no	no	41.1013	17.537	34.1348	22.7066	23.6413	40.3202	20.5236	38.8372	28.3161	141.019	75.9143	65.8432	52.7508	56.2743	59.0823	54.864
SLC24A3	solute carrier family 24 member 3	ENSG00000185052	57419	20	19212642	19722926	1	no	NA	NA	secondary				no	no	no	no	no	no	no	no	no	no	no	no	yes	no	no	no	no	yes	no	1.8877	2.47298	0.584383	1.82249	3.10012	1.89288	2.17018	1.46264	1.89299	1.87842	1.6507	2.65381	1.54786	2.23622	2.05864	3.35555
CCL7	C-C motif chemokine ligand 7	ENSG00000108688	6354	17	34270221	34272242	1	no	NA	NA	secondary				no	no	no	no	no	no	no	yes	no	no	no	no	no	no	no	no	yes	yes	no	2.0534	1.19164	0.885942	0.451063	2.20771	2.30349	2.16316	1.00039	1.73086	2.27269	4.25578	3.53358	1.88858	3.47786	3.89208	3.78783
MMP19	matrix metallopeptidase 19	ENSG00000123342	4327	12	55835433	55842966	-1	no	up	direct up	secondary				no	no	no	no	no	no	no	yes	no	no	no	no	no	no	no	yes	yes	yes	no	7.54788	18.1155	19.0888	4.21473	26.9498	3.5863	23.406	4.35981	21.4718	48.9458	71.4721	56.7883	32.7694	37.6108	50.3537	42.739
PMP22	peripheral myelin protein 22	ENSG00000109099	5376	17	15229773	15272292	-1	no	up	direct up	secondary				no	no	no	no	no	no	no	yes	no	no	no	no	no	no	no	no	yes	no	no	0.165695	1.638	5.72372	0.160531	3.20378	0.238122	1.82342	0	1.74991	15.5436	18.2826	13.7369	9.27412	11.3285	11.3226	9.42912
THBS1	thrombospondin 1	ENSG00000137801	7057	15	39581079	39599466	1	yes	down	direct down	secondary				no	yes	no	no	no	no	no	no	yes	no	no	yes	yes	yes	no	no	yes	yes	yes	10015.6	10171.7	2897.09	5661.67	4404.47	8766.96	5053.09	8407.37	6702.25	7221.33	1560.81	276.774	4577.35	4303.52	307.01	223.966
PDPN	podoplanin	ENSG00000162493	10630	1	13583465	13617957	1	yes	up	direct up	primary				no	no	no	no	no	no	no	yes	yes	no	no	yes	yes	yes	no	yes	yes	yes	yes	0.19625	12.1148	8.85053	0.916419	22.5482	2.06054	19.8594	1.80603	15.7116	20.5714	56.3582	54.8701	20.1108	26.9943	45.5733	41.2621
LOXHD1	lipoxygenase homology domains 1	ENSG00000167210	125336	18	46476972	46657220	-1	no	NA	NA	secondary				no	no	no	no	no	yes	no	yes	yes	no	no	yes	yes	yes	no	no	yes	yes	yes	7.20569	1.65455	0.200253	6.10171	3.90467	5.58358	4.42502	8.28809	5.5245	0.580757	1.97332	2.59386	1.11328	1.13228	2.3145	2.09689
SLC7A8	solute carrier family 7 member 8	ENSG00000092068	23428	14	23125295	23183674	-1	no	NA	NA	secondary				no	no	no	no	no	no	no	yes	yes	no	no	yes	yes	yes	no	yes	yes	yes	yes	0.284234	10.3949	8.08402	0.585011	16.5262	0.626898	12.6173	0.89175	9.12413	18.8716	32.0503	36.6775	16.1673	21.7041	39.5484	42.0949
TNS1	tensin 1	ENSG00000079308	7145	2	217799588	218033982	-1	no	up	direct up	secondary				no	no	no	no	no	no	no	yes	no	no	no	no	no	no	no	yes	yes	yes	no	18.4219	28.4325	38.0262	13.5212	43.7303	18.8753	32.0813	15.2301	26.7822	91.1041	145.901	108.577	54.2131	68.8641	90.8594	92.5326
ITGB5	integrin subunit beta 5	ENSG00000082781	3693	3	124761948	124901418	-1	no	down	indirect down	secondary				no	no	no	no	no	no	no	no	no	no	no	no	no	no	no	yes	no	no	no	5.6868	2.60549	2.24325	4.79185	2.11713	6.00177	2.62017	4.43559	3.51118	5.64021	4.10991	1.33594	3.63263	4.45481	2.99711	2.42712
SEMA6B	semaphorin 6B	ENSG00000167680	10501	19	4542593	4581776	-1	no	up	direct up	primary				no	yes	yes	yes	yes	yes	no	yes	yes	no	no	yes	yes	yes	no	yes	yes	yes	no	93.4449	148.471	137.181	191.163	316.728	282.137	309.387	261.242	316.954	323.714	551.847	390.037	255.491	316.752	412.234	414.196
HBEGF	heparin binding EGF like growth factor	ENSG00000113070	1839	5	140332843	140346603	-1	yes	up	direct up	primary	0.12	268.99	142.53	yes	yes	yes	yes	yes	yes	no	yes	yes	no	no	yes	yes	yes	no	yes	yes	yes	yes	1.82	27.1489	24.211	22.8498	108.719	46.2257	102.76	34.1933	100.123	54.215	151.767	163.087	48.7166	64.8901	156.573	168.269
VCAN	versican	ENSG00000038427	1462	5	83471618	83582303	1	no	up	indirect up	secondary				no	yes	no	yes	no	yes	no	yes	yes	no	no	yes	no	yes	no	yes	yes	no	no	909.993	244.307	112.687	663.47	489.928	804.164	497.746	789.296	552.643	254.83	655.746	354.949	173.708	186.134	323.452	192.098
CNR1	cannabinoid receptor 1	ENSG00000118432	1268	6	88139864	88166347	-1	no	up	direct up	secondary				no	no	no	no	no	no	no	no	yes	no	no	yes	yes	yes	no	no	yes	no	yes	2.37306	4.33676	2.73361	1.43494	5.14767	3.67386	4.99721	2.39481	5.85057	6.09594	8.87323	9.8686	4.08305	4.82908	10.3143	9.37756
HPSE	heparanase	ENSG00000173083	10855	4	83292461	83335153	-1	no	up	direct up	secondary				no	no	no	no	no	no	no	yes	no	no	no	no	no	no	no	no	no	yes	no	12.0012	20.9193	20.354	11.9164	27.2411	9.12884	22.6169	11.2087	20.5643	44.1183	54.5195	50.1371	29.8504	39.6648	41.1668	41.8917
MET	MET proto-oncogene, receptor tyrosine kinase	ENSG00000105976	4233	7	116672196	116798377	1	no	up	indirect up	secondary				no	no	no	no	no	no	no	yes	yes	no	no	no	no	yes	no	yes	yes	yes	no	9.41991	7.74899	3.50931	4.13395	11.6036	9.09688	10.146	10.1001	10.3035	7.44582	16.478	12.4505	7.44266	9.28976	11.7021	8.96932
CFAP46	cilia and flagella associated protein 46	ENSG00000171811	54777	10	132808392	132942823	-1	no	NA	NA	secondary				no	yes	no	yes	no	no	no	no	no	no	no	no	no	no	no	no	no	no	no	5.00347	4.44867	0.0464696	3.81929	1.09527	1.49928	1.00024	2.36565	1.55365	0.154313	0.142489	0	0	0.305846	0.0452545	0.0882299
TREM1	triggering receptor expressed on myeloid cells 1	ENSG00000124731	54210	6	41267926	41286682	-1	yes	up	indirect up	primary	0.15	323.91	152.44	no	yes	yes	yes	yes	yes	no	yes	yes	no	no	yes	yes	yes	no	yes	yes	yes	yes	26.5397	35.8719	10.114	56.5528	97.0667	86.929	105.79	72.0154	109.062	21.0422	64.2451	77.5185	21.0615	31.2302	71.6219	77.2195
FUCA1	alpha-L-fucosidase 1	ENSG00000179163	2517	1	23845077	23868290	-1	no	up	direct up	primary				no	no	yes	no	no	no	no	yes	no	no	no	yes	no	yes	no	yes	yes	yes	no	82.8144	176.221	311.013	122.3	331.341	209.362	299.262	179.737	280.522	661.25	983.063	811.327	483.206	560.159	820.982	764.378
KCNJ15	potassium inwardly rectifying channel subfamily J member 15	ENSG00000157551	3772	21	38155549	38307357	1	no	NA	NA	secondary				no	no	no	no	no	no	no	no	no	no	no	yes	yes	no	no	no	no	yes	yes	0.884713	0.910887	6.45637	0.600276	0.546176	1.16396	0.360982	0.77353	1.00703	13.5582	7.5398	1.82241	6.43088	8.50322	1.3769	1.19538
HTRA1	HtrA serine peptidase 1	ENSG00000166033	5654	10	122458551	122514907	1	no	up	direct up	secondary				no	no	no	no	no	no	no	yes	yes	no	no	yes	yes	yes	no	no	yes	yes	no	0.58507	10.7754	9.58177	0.890808	19.5182	1.90498	12.4794	0.623204	9.35323	18.7917	36.5049	34.4717	16.4901	23.7465	35.0252	38.6094
FN1	fibronectin 1	ENSG00000115414	2335	2	215360440	215436073	-1	yes	up	direct up	primary	0.21	299.49	181.8	no	no	no	no	no	no	no	yes	yes	no	no	yes	yes	yes	no	yes	yes	yes	yes	4.97831	92.9537	72.3495	9.0957	168.434	21.3316	121.143	12.3699	97.73	139.192	661.779	858.926	146.643	200.972	840.801	937.309
BCAT1	branched chain amino acid transaminase 1	ENSG00000060982	586	12	24810024	24949101	-1	no	up	direct up	secondary				no	no	no	no	no	no	no	yes	yes	no	no	no	yes	yes	no	no	yes	yes	yes	18.3148	40.0242	48.8344	19.2772	75.0834	31.9348	62.4973	23.5645	55.782	92.9491	143.587	152.923	75.4246	91.3551	122.571	141.614
SLC11A1	solute carrier family 11 member 1	ENSG00000018280	6556	2	218382029	218396894	1	yes	up	direct up	primary	0.12	265.64	132.4	no	yes	no	yes	no	no	no	yes	yes	no	no	yes	yes	yes	no	yes	yes	yes	yes	58.2393	150.503	143.834	48.5991	352.537	87.9376	335.053	86.0726	317.981	274.328	938.424	769.323	272.683	348.916	749.547	748.682
MYO7A	myosin VIIA	ENSG00000137474	4647	11	77128246	77215241	1	no	NA	NA	secondary				no	no	no	no	no	no	no	yes	yes	no	no	yes	yes	yes	no	no	yes	yes	yes	3.02069	2.67817	3.46258	2.6734	2.92902	3.86358	3.11162	2.79115	3.42336	6.68596	13.8475	13.4056	4.9341	6.87323	13.3092	14.2474
LGMN	legumain	ENSG00000100600	5641	14	92703807	92748679	-1	no	NA	NA	secondary				no	no	no	no	no	no	no	no	no	no	no	no	no	no	no	yes	no	no	no	4.83237	6.54114	6.1046	4.62984	5.75957	4.2767	6.03859	6.56155	6.82804	11.5851	16.0687	13.5079	8.58845	11.9189	15.1235	11.7658
MS4A4A	membrane spanning 4-domains A4A	ENSG00000110079	51338	11	60185657	60318080	1	yes	up	direct up	secondary				no	no	no	no	no	no	no	yes	yes	no	no	yes	yes	yes	no	no	yes	yes	yes	0.3468	1.55642	1.73661	0.186143	1.61274	1.01567	1.28709	0.386765	0.893078	3.07101	8.69306	6.87679	2.25097	4.27239	7.78503	7.10387
SLC37A2	solute carrier family 37 member 2	ENSG00000134955	219855	11	125063302	125090516	1	no	up	direct up	primary				yes	yes	yes	yes	yes	yes	no	yes	no	no	no	no	no	yes	no	no	no	no	no	48.9676	77.9407	111.091	105.858	168.254	139.217	171.142	135.022	176.19	207.113	309.773	242.461	168.101	191.734	218.591	217.809
RADIL	Rap associating with DIL domain	ENSG00000157927	55698	7	4797055	4883716	-1	no	NA	NA	secondary				no	no	no	no	no	no	no	no	yes	no	no	yes	yes	no	no	no	no	yes	no	0.495628	2.9242	1.557	0.305797	2.99864	0.388775	3.08868	0.664256	2.65969	2.76825	4.32709	6.86133	2.58272	5.11729	5.98712	6.09203
PTPRF	protein tyrosine phosphatase receptor type F	ENSG00000142949	5792	1	43525187	43623666	1	no	NA	NA	secondary				no	no	no	no	no	no	no	yes	yes	no	no	yes	yes	yes	no	no	yes	yes	yes	1.92313	2.86402	1.78216	1.12915	3.74295	1.492	2.65077	1.60107	2.91817	3.22848	7.51884	8.80049	3.86344	6.12299	10.6819	10.9174
DHRS9	dehydrogenase/reductase 9	ENSG00000073737	10170	2	169064789	169096167	1	yes	up	direct up	primary	0.2	293.46	181.32	no	no	no	no	no	no	no	yes	yes	no	no	yes	yes	yes	no	no	yes	yes	yes	0.507359	3.47193	2.86635	1.54231	8.04868	2.56099	8.4107	3.10475	6.44533	4.89895	12.9932	16.6246	5.31946	8.26957	18.1619	19.3876
OSM	oncostatin M	ENSG00000099985	5008	22	30262829	30266851	-1	yes	up	direct up	primary				no	no	no	no	no	no	no	yes	yes	no	no	yes	yes	yes	no	no	yes	yes	yes	3.15583	14.3427	10.5222	4.46439	32.3042	9.74578	30.5997	5.55913	28.2887	17.8855	50.7127	59.7137	21.9715	29.9585	51.4457	54.9564
HOMER3	homer scaffold protein 3	ENSG00000051128	9454	19	18929201	18941261	-1	no	NA	NA	secondary				no	no	no	no	no	no	no	yes	yes	no	no	no	yes	yes	no	no	yes	yes	yes	9.55873	9.70003	9.81324	6.17312	10.8508	10.0423	12.0312	10.5945	11.0736	17.2667	33.455	31.0116	13.6879	15.3269	22.2831	29.0407
ELOVL7	ELOVL fatty acid elongase 7	ENSG00000164181	79993	5	60751791	60844274	-1	no	up	indirect up	primary				no	yes	no	no	no	yes	no	no	no	no	no	no	no	yes	no	no	no	yes	no	10.9471	8.59449	2.12592	10.1106	19.6538	20.4179	18.7665	15.8088	20.1178	3.46754	3.71746	5.28901	3.07364	3.75935	5.7951	6.39069
ADGRG3	adhesion G protein-coupled receptor G3	ENSG00000182885	222487	16	57668277	57689378	1	yes	up	indirect up	secondary	0.18	221.35	133	no	no	no	no	no	no	no	yes	yes	no	no	yes	yes	yes	no	no	yes	yes	yes	3.93596	3.53941	2.77315	3.48445	4.23718	4.07031	4.63468	3.86639	3.96323	4.73467	11.2766	14.2362	4.26969	5.91517	14.783	17.5327
OLR1	oxidized low density lipoprotein receptor 1	ENSG00000173391	4973	12	10158301	10172138	-1	yes	up	indirect up	secondary				no	no	no	no	no	no	no	yes	yes	no	no	yes	yes	yes	no	no	yes	yes	yes	73.1914	82.2208	61.7595	50.6116	139.943	117.271	129.397	90.0756	120.788	106.232	174.482	193.71	93.1165	108.156	164.727	178.194
PTGS2	prostaglandin-endoperoxide synthase 2	ENSG00000073756	5743	1	186671791	186680922	-1	no	NA	NA	secondary				no	no	no	no	no	no	no	no	no	no	no	no	yes	yes	no	no	no	yes	yes	23.6389	11.7469	11.1244	21.1765	20.7283	34.5134	19.1829	32.6054	21.0031	19.5499	6.62696	5.48409	24.767	18.3663	4.41109	3.07043
ZNF704	zinc finger protein 704	ENSG00000164684	619279	8	80628451	80874781	-1	no	NA	NA	secondary				no	no	no	no	no	no	no	no	no	no	no	no	no	no	no	no	no	yes	no	10.3486	11.4491	6.65406	9.75309	14.7064	11.7238	11.5881	10.8564	10.2038	10.9682	12.9024	14.0843	9.58425	14.9197	15.4812	15.7986
RGS16	regulator of G protein signaling 16	ENSG00000143333	6004	1	182598623	182604389	-1	no	NA	NA	secondary				no	no	no	no	no	no	no	no	yes	no	no	yes	yes	yes	no	no	no	yes	yes	2.60645	1.92606	0.999524	1.08827	2.6115	1.90735	2.92664	2.14942	3.46035	1.63055	3.99296	4.92425	2.31387	2.9959	5.26869	4.53426
CXCL5	C-X-C motif chemokine ligand 5	ENSG00000163735	6374	4	73995642	73998677	-1	no	up	indirect up	secondary				no	no	no	no	no	no	no	no	no	no	no	no	no	no	no	no	no	yes	no	5.16943	81.1101	71.291	5.98108	142.567	4.5316	94.6378	5.35881	64.9691	116.993	171.941	147.706	128.543	187.237	196.688	181.237
NXPH4	neurexophilin 4	ENSG00000182379	11247	12	57216794	57226449	1	yes	up	direct up	secondary	0.22	121.44	159.18	no	no	no	no	no	no	no	no	yes	no	no	yes	yes	yes	no	no	yes	yes	yes	3.4743	11.7452	8.28526	1.17002	17.5837	2.63421	14.6617	3.23424	13.6928	13.9879	27.3751	36.9383	19.0065	22.4369	40.9298	43.8199
ADAP2	ArfGAP with dual PH domains 2	ENSG00000184060	55803	17	30906344	30959322	1	no	down	indirect down	secondary				no	no	no	no	no	no	no	no	no	no	no	no	no	no	no	no	no	no	yes	29.5542	36.6293	61.9608	23.8987	22.2219	26.8619	24.5072	22.6161	28.3735	104.457	64.159	32.5018	68.1158	63.8975	35.204	27.2852
SLCO2B1	solute carrier organic anion transporter family member 2B1	ENSG00000137491	11309	11	75100563	75206549	1	no	down	indirect down	secondary				no	no	no	no	no	no	no	no	no	no	no	no	no	no	no	yes	no	no	no	0	2.33966	18.566	0	4.31282	0.072915	3.64224	0.172856	3.01948	31.547	14.6962	7.99114	25.5514	28.8958	8.99435	9.90694
CTSL	cathepsin L	ENSG00000135047	1514	9	87724051	87731469	1	no	up	direct up	secondary				no	no	no	no	no	no	no	yes	yes	no	no	yes	yes	yes	no	no	yes	yes	no	21.1474	33.8178	29.2177	17.017	54.7663	27.5424	52.6032	23.8095	50.158	47.5678	82.7042	90.8224	52.8044	59.0338	84.0314	81.6737
IGFN1	immunoglobulin like and fibronectin type III domain containing 1	ENSG00000163395	91156	1	201190824	201228952	1	no	NA	NA	secondary				no	no	no	no	no	no	no	no	no	no	no	no	no	no	no	no	no	yes	no	0.108265	7.61567	5.55627	0	12.7699	0.546705	10.457	0.807325	9.83956	8.6622	9.60113	12.4569	10.9639	18.5245	12.1427	14.7428
LILRB4	leukocyte immunoglobulin like receptor B4	ENSG00000186818	11006	19	54643889	54670359	1	yes	up	direct up	primary				no	yes	no	yes	no	yes	no	yes	yes	no	no	yes	yes	yes	no	no	yes	yes	yes	45.1285	70.3308	92.3571	63.6689	148.777	91.734	143.598	81.1436	148.786	150.089	304.94	336.516	138.304	161.821	282.658	308.678
SMIM3	small integral membrane protein 3	ENSG00000256235	85027	5	150778757	150796734	1	no	up	direct up	primary				no	yes	no	no	no	no	no	yes	no	no	no	yes	yes	yes	no	no	yes	yes	yes	6.68123	9.80546	6.67831	6.1682	21.0994	8.19359	19.0906	5.70389	18.1116	10.5559	19.9307	19.3194	12.3323	12.0797	20.2224	23.6215
MRC1	mannose receptor C-type 1	ENSG00000260314	4360	10	17809348	17911164	1	no	NA	NA	secondary				no	no	no	no	no	no	no	no	no	no	no	no	no	no	no	yes	no	no	no	0.913545	4.56706	12.0361	0.703693	8.3676	1.25625	6.00895	2.65673	4.7022	19.7695	30.8524	22.9256	16.3719	18.0455	34.8347	25.7259
BASP1	brain abundant membrane attached signal protein 1	ENSG00000176788	10409	5	17065598	17276843	1	no	up	direct up	secondary				no	no	no	no	no	no	no	yes	no	no	no	no	no	no	no	no	no	no	no	32.6145	24.4927	21.8786	24.7599	33.9686	32.1379	33.7871	29.1485	34.8032	34.9857	63.8815	49.9924	38.0591	36.0528	43.0483	43.0915
LTBP2	latent transforming growth factor beta binding protein 2	ENSG00000119681	4053	14	74498183	74612378	-1	no	down	indirect down	secondary				no	no	no	no	no	no	no	no	yes	no	no	yes	yes	yes	no	no	yes	no	yes	2.4559	3.7248	9.38521	2.05591	3.54578	1.66931	2.98726	1.89446	2.62341	15.3826	5.27871	2.83168	13.5062	13.0323	2.33036	2.6138
NKD1	NKD inhibitor of WNT signaling pathway 1	ENSG00000140807	85407	16	50548396	50649249	1	yes	up	direct up	secondary				no	no	no	no	no	no	no	yes	yes	no	no	yes	yes	yes	no	no	yes	yes	yes	44.4524	53.6622	33.0677	31.8362	72.3249	48.1738	67.5477	40.3161	64.6242	51.8407	104.191	132.367	59.4008	67.897	117.475	119.069
ARHGAP22	Rho GTPase activating protein 22	ENSG00000128805	58504	10	48446036	48656265	-1	no	up	direct up	primary				yes	yes	yes	yes	yes	no	no	no	no	no	no	no	no	no	no	no	no	no	no	1.80999	9.32553	14.4487	11.1807	20.2929	10.0911	21.5865	6.8463	18.819	22.4133	24.3015	23.6186	19.5019	19.8787	22.6983	21.5104
DUSP4	dual specificity phosphatase 4	ENSG00000120875	1846	8	29333064	29350684	-1	no	up	indirect up	secondary				no	no	no	no	no	no	no	no	no	no	no	no	no	no	no	no	no	yes	no	38.4981	54.723	32.3589	29.213	68.8882	41.1955	76.0399	43.4673	67.7493	49.5517	66.9999	65.4297	52.3075	62.904	75.9467	79.9635
SRGN	serglycin	ENSG00000122862	5552	10	69088103	69104805	1	no	up	indirect up	secondary				no	no	no	no	no	no	no	yes	yes	no	no	no	no	yes	no	no	yes	yes	no	335.912	302.952	287.523	414.724	491.702	575.797	465.059	503.794	491.337	441.162	723.811	704.604	385.661	412.074	611.82	639.621
NFXL1	nuclear transcription factor, X-box binding like 1	ENSG00000170448	152518	4	47847233	47914667	-1	yes	down	indirect down	primary	0.54	352.34	362.9	no	yes	no	yes	no	yes	no	yes	yes	no	no	yes	yes	yes	no	no	yes	yes	yes	74.2035	102.969	146.891	52.7044	36.7671	55.1722	36.3517	52.9504	40.3954	225.667	48.2177	28.2838	166.282	130.837	28.4205	24.5558
DIPK1B	divergent protein kinase domain 1B	ENSG00000165716	138311	9	136712572	136724742	1	no	NA	NA	secondary				no	no	no	no	no	no	no	no	no	no	no	no	yes	no	no	no	no	no	no	2.74186	2.71254	1.84408	3.49577	2.87902	2.10166	3.36604	4.228	3.73391	2.90494	4.89562	4.38539	3.12147	3.31665	4.82675	6.25645
MSR1	macrophage scavenger receptor 1	ENSG00000038945	4481	8	16107878	16567490	-1	yes	up	indirect up	secondary	1.37	371.37	266.69	no	yes	no	yes	no	yes	no	yes	yes	no	no	yes	yes	yes	no	no	yes	yes	yes	14.6071	4.1045	3.84219	9.37344	12.4623	14.3701	14.184	16.0545	15.6723	6.04823	12.8406	30.0122	5.49205	5.94289	23.9304	32.3751
FFAR2	free fatty acid receptor 2	ENSG00000126262	2867	19	35443907	35451767	1	no	up	indirect up	primary				no	yes	no	yes	no	yes	no	no	yes	no	no	no	yes	yes	no	no	yes	yes	yes	48.7739	17.4317	3.87707	75.9453	41.2521	105.072	52.104	90.2376	63.6378	5.78913	6.82525	15.9931	6.98491	5.12253	12.0112	18.1925
AQP9	aquaporin 9	ENSG00000103569	366	15	58138169	58185911	1	yes	up	indirect up	secondary				no	no	no	no	no	no	no	yes	yes	no	no	yes	yes	yes	no	no	yes	yes	yes	121.548	77.0075	38.3788	111.781	122.416	154.876	121.686	136.601	124.281	57.4253	134.664	172.402	54.3244	68.1829	140.64	162.038
CD93	CD93 molecule	ENSG00000125810	22918	20	23079360	23086324	-1	yes	up	direct up	primary				no	yes	no	yes	no	yes	no	yes	yes	no	no	yes	yes	yes	no	no	yes	yes	yes	93.4643	74.8585	109.854	90.7674	187.55	207.589	222.723	200.256	227.839	164.636	327.3	389.906	181.05	189.212	314.938	348.297
FAM186B	family with sequence similarity 186 member B	ENSG00000135436	84070	12	49582885	49605639	-1	no	NA	NA	secondary				no	yes	no	yes	no	yes	no	no	no	no	no	no	no	no	no	no	no	no	no	4.8781	8.62875	0.550285	5.06169	1.80048	2.74343	1.93089	2.81832	2.04195	0.804903	0.705709	0.0902452	0.341957	1.18539	0.465585	0.482334
CLMN	calmin	ENSG00000165959	79789	14	95181940	95319908	-1	no	up	direct up	primary				yes	yes	yes	yes	yes	yes	no	yes	yes	no	no	no	yes	yes	no	no	yes	yes	no	23.9273	60.481	81.7619	107.181	141.112	128.556	130.374	112.858	119.273	122.257	215.049	221.518	105.62	123.772	191.936	201.479
GASK1B	golgi associated kinase 1B	ENSG00000164125	51313	4	158124474	158173318	-1	no	up	direct up	secondary				no	no	no	no	no	no	no	no	no	no	no	no	no	no	no	no	yes	yes	no	12.194	38.1716	48.2952	16.6126	67.4721	24.0531	54.9218	15.2132	46.655	71.331	95.5962	112.898	71.9182	84.9972	107.421	114.458
AATK	apoptosis associated tyrosine kinase	ENSG00000181409	9625	17	81110487	81166221	-1	no	down	direct down	secondary				no	yes	no	yes	no	no	no	no	yes	no	no	yes	yes	yes	no	no	no	yes	yes	129.426	133.915	53.0742	77.1769	44.6613	98.6529	59.3912	98.6457	72.6952	79.4981	47.6189	14.463	83.4938	66.4478	15.1822	11.1848
CENPF	centromere protein F	ENSG00000117724	1063	1	214603195	214664571	1	yes	up	indirect up	secondary				no	no	no	no	no	no	no	no	yes	no	no	yes	yes	yes	no	no	yes	yes	yes	15.5383	15.6526	12.4858	13.9215	20.9824	19.5114	19.1918	13.1081	18.8617	18.2773	23.2638	33.6616	15.5105	19.3195	32.8405	35.0734
PPARG	peroxisome proliferator activated receptor gamma	ENSG00000132170	5468	3	12287368	12434356	1	no	NA	NA	secondary				no	no	no	no	no	no	no	no	yes	no	no	no	yes	yes	no	no	no	yes	yes	14.7465	6.72573	1.4445	10.4445	6.14921	14.1074	6.17179	13.6773	6.54615	2.09367	4.0864	6.12453	1.87305	3.52111	4.62763	6.21495
NAV2	neuron navigator 2	ENSG00000166833	89797	11	19350724	20121601	1	no	up	direct up	secondary				no	no	no	no	no	no	no	no	no	no	no	no	no	no	no	no	no	yes	no	3.24577	14.3596	10.0854	2.04556	15.8752	2.61935	13.1526	2.88853	12.4421	14.6979	19.4461	22.1051	14.0564	20.3768	23.4532	25.4622
SMPDL3A	sphingomyelin phosphodiesterase acid like 3A	ENSG00000172594	10924	6	122789049	122809720	1	no	up	indirect up	primary				no	no	no	no	no	no	no	no	no	no	no	no	no	yes	no	no	yes	yes	no	16.6928	8.69539	6.93386	16.3881	14.6016	28.2515	16.8025	25.6606	17.3651	10.269	19.0147	20.961	8.89749	11.1727	16.0866	19.2786
NRP1	neuropilin 1	ENSG00000099250	8829	10	33177492	33336262	-1	no	up	direct up	secondary				no	no	no	no	no	no	no	no	no	no	no	no	no	yes	no	no	no	no	no	6.29387	31.1477	55.1423	4.3142	48.919	8.04254	41.5965	7.20327	34.7639	80.1283	140.161	130.803	77.0375	89.5476	128.363	125.513
STRIP2	striatin interacting protein 2	ENSG00000128578	57464	7	129434432	129488399	1	no	NA	NA	secondary				no	no	no	no	no	no	no	no	no	no	no	yes	no	no	no	no	no	no	no	3.2118	4.10253	1.8964	2.25434	4.28782	2.58265	3.14924	3.39351	3.49232	2.83493	2.99287	4.37056	2.28157	2.84791	7.03313	5.38362
TNFRSF8	TNF receptor superfamily member 8	ENSG00000120949	943	1	12063303	12144207	1	no	down	direct down	secondary				no	no	no	no	no	no	no	no	no	no	no	no	no	no	no	no	yes	no	no	5.24174	2.99167	1.71613	2.07215	1.09527	2.8793	1.24674	3.9144	1.05964	2.53889	1.5902	1.26373	3.54099	2.0729	0.823437	0.64331
KLHDC8B	kelch domain containing 8B	ENSG00000185909	200942	3	49171598	49176486	1	no	up	direct up	secondary				no	no	no	no	no	no	no	no	yes	no	no	yes	yes	yes	no	no	yes	yes	no	1.48834	6.91436	4.57979	1.68363	11.0031	2.18208	9.60097	2.72757	7.513	6.44708	11.6953	19.4696	9.99694	11.218	20.3887	22.425
THBD	thrombomodulin	ENSG00000178726	7056	20	23045633	23049672	-1	yes	up	direct up	primary				no	no	no	no	no	no	no	yes	yes	no	no	yes	yes	yes	no	no	yes	yes	yes	2.58985	64.6295	59.1956	6.6833	162.56	27.0289	165.098	21.6479	160.18	83.4198	233.586	432.006	111.641	147.331	345.398	428.872
DKK3	dickkopf WNT signaling pathway inhibitor 3	ENSG00000050165	27122	11	11956207	12009769	-1	no	up	direct up	secondary				no	no	no	no	no	no	no	no	no	no	no	no	yes	no	no	no	no	no	no	3.73139	7.15229	4.67181	2.70838	7.44476	4.45132	7.31546	3.15939	7.30716	6.6811	8.79855	10.7737	8.13262	8.27104	11.0022	13.5278
CDH26	cadherin 26	ENSG00000124215	60437	20	59958423	60034011	1	no	NA	NA	secondary				no	no	no	no	no	no	no	no	yes	no	no	yes	no	yes	no	no	yes	no	no	1.82513	5.05543	3.8346	2.46067	6.80517	3.3897	5.07831	3.37731	5.80024	5.51888	11.4226	12.9903	5.32828	7.30523	11.8358	11.1522
SRA1	steroid receptor RNA activator 1	ENSG00000213523	10011	5	140537340	140557677	-1	no	up	indirect up	primary				no	no	yes	no	no	no	no	no	no	no	no	no	no	yes	no	no	no	yes	no	54.5551	68.7121	59.9274	80.1403	120.535	128.487	126.821	113.391	120.143	85.518	117.705	133.247	91.3471	106.299	135.477	146.775
CCL2	C-C motif chemokine ligand 2	ENSG00000108691	6347	17	34255218	34257203	1	no	NA	NA	secondary				no	no	no	no	no	no	no	no	no	no	no	no	yes	no	no	no	no	no	yes	29.2192	26.4488	108.957	12.3039	19.2804	16.0368	18.4121	11.8581	16.0243	157.392	64.7637	48.4436	161.86	143.959	46.8857	34.3964
EPHB2	EPH receptor B2	ENSG00000133216	2048	1	22710839	22921500	1	yes	down	indirect down	primary				no	yes	no	yes	no	yes	no	no	yes	no	no	yes	yes	yes	no	no	yes	yes	yes	6.15555	7.83416	20.4977	6.70838	1.71315	3.78339	1.81368	3.40709	1.86527	29.53	10.4661	5.204	27.0996	24.0302	3.94463	2.66808
PDLIM4	PDZ and LIM domain 4	ENSG00000131435	8572	5	132257696	132273454	1	yes	up	direct up	primary	0.23	202.19	154.89	no	no	yes	yes	no	no	no	yes	yes	no	no	yes	yes	yes	no	no	yes	yes	yes	0	1.7903	1.83247	0.331408	4.59153	1.39971	5.7388	0.730158	4.29246	2.53854	11.6033	13.3996	2.86998	5.99011	14.0589	13.5724
CRISPLD2	cysteine rich secretory protein LCCL domain containing 2	ENSG00000103196	83716	16	84819985	84920768	1	yes	up	direct up	primary	0.13	318.42	232.88	no	yes	no	no	no	no	no	yes	yes	no	no	yes	yes	yes	no	no	yes	yes	yes	8.13441	21.32	28.0464	26.4431	51.1561	22.7044	46.3489	18.1296	41.7828	39.5123	124.459	120.45	41.3843	51.3014	115.568	113.932
SLC43A2	solute carrier family 43 member 2	ENSG00000167703	124935	17	1569268	1628886	-1	no	up	indirect up	secondary				no	no	no	no	no	no	no	yes	no	no	no	no	no	no	no	no	no	no	no	554.987	697.732	525.175	477.974	660.31	613.796	706.092	592.448	741.913	749.59	1246.2	878.459	652.659	702.527	808.006	772.799
GAL3ST4	galactose-3-O-sulfotransferase 4	ENSG00000197093	79690	7	100159244	100168617	-1	no	up	direct up	secondary				no	no	no	no	no	no	no	no	no	no	no	yes	yes	no	no	no	yes	yes	yes	5.46367	10.8695	9.30835	5.60337	16.9314	7.76346	13.989	5.98665	12.84	13.3009	23.4372	26.3775	16.9685	20.9358	35.1389	37.6562
MAPK13	mitogen-activated protein kinase 13	ENSG00000156711	5603	6	36127809	36144524	1	no	up	direct up	primary				no	no	no	no	no	no	no	no	no	no	no	no	yes	yes	no	no	yes	yes	no	34.9341	61.9568	59.0255	50.941	97.4579	58.1025	99.3529	59.1897	100.61	83.311	146.285	147.223	76.3629	86.1912	143.721	145.486
APBB3	amyloid beta precursor protein binding family B member 3	ENSG00000113108	10307	5	140558268	140564781	-1	no	up	direct up	primary				no	yes	yes	yes	yes	yes	no	no	no	no	no	no	no	yes	no	no	yes	yes	no	80.3738	94.2645	85.9983	108.184	178.996	182.463	191.335	170.811	203.477	121.565	192.239	183.132	127.082	142.22	181.651	196.916
LACC1	laccase domain containing 1	ENSG00000179630	144811	13	43879284	43893932	1	no	down	indirect down	secondary				no	no	no	no	no	no	no	no	no	no	no	yes	yes	no	no	no	no	yes	yes	122.243	93.7554	112.203	84.027	62.9677	127.466	57.124	108.12	58.4313	159.192	66.5932	44.1171	124.25	117.615	41.9671	33.6206
GPNMB	glycoprotein nmb	ENSG00000136235	10457	7	23235967	23275108	1	no	up	direct up	secondary				no	no	no	no	no	no	no	no	no	no	no	no	no	no	no	no	yes	yes	no	0.563331	31.9239	50.8587	0.439745	54.2913	1.27326	32.0237	0.79606	22.9871	70.1267	117.415	121.014	85.5544	96.8232	125.342	126.796
FBP1	fructose-bisphosphatase 1	ENSG00000165140	2203	9	94603133	94640249	-1	yes	up	direct up	primary	0.25	342.07	241.33	no	no	yes	no	no	no	no	yes	yes	no	no	yes	yes	yes	no	no	yes	yes	yes	4.8109	111.835	111.616	17.0598	266.158	36.4728	234.363	27.5881	216.026	153.387	737.492	869.998	190.266	242.993	769.846	891.469
LRP12	LDL receptor related protein 12	ENSG00000147650	29967	8	104489231	104589258	-1	no	up	direct up	secondary				no	no	no	no	no	no	no	no	no	no	no	no	no	yes	no	no	yes	yes	no	12.0434	22.7472	16.6963	15.6958	38.4305	18.5548	31.6264	17.3185	30.085	23.0228	34.2675	41.81	25.7525	28.7835	39.6906	38.5095
EPHA1	EPH receptor A1	ENSG00000146904	2041	7	143390289	143408856	-1	no	NA	NA	secondary				no	no	no	no	no	no	no	no	no	no	no	yes	yes	no	no	no	yes	yes	no	13.8918	18.6561	17.557	8.90614	22.698	12.8879	24.4035	11.2528	21.2922	24.3693	37.3101	35.8781	28.3406	34.2291	49.2412	47.6258
PFKFB3	6-phosphofructo-2-kinase/fructose-2,6-biphosphatase 3	ENSG00000170525	5209	10	6144934	6254644	1	no	up	indirect up	secondary				no	no	no	no	no	no	no	no	no	no	no	no	no	yes	no	no	no	yes	no	173.694	143.13	78.1931	105.215	139.009	162.774	156.995	154.306	173.183	107.987	171.923	184.201	106.532	117.438	177.688	184.867
G0S2	G0/G1 switch 2	ENSG00000123689	50486	1	209675412	209676390	1	yes	up	indirect up	primary	0.27	251.54	133.15	yes	yes	yes	yes	yes	yes	no	yes	yes	no	no	yes	yes	yes	no	no	yes	yes	yes	22.0445	37.131	22.1351	136.004	131.729	192.967	157.031	164.526	162.176	29.6204	69.3901	90.6839	41.3168	46.0514	87.5906	92.1459
EDN1	endothelin 1	ENSG00000078401	1906	6	12290361	12297194	1	no	NA	NA	secondary				no	no	no	no	no	no	no	no	no	no	no	no	yes	no	no	no	no	no	no	2.52728	5.03565	2.4283	4.24771	7.4127	1.56246	6.50897	3.63227	5.07782	3.21895	2.40076	6.60925	3.12973	3.46464	7.61297	9.2825
SEMA3C	semaphorin 3C	ENSG00000075223	10512	7	80742538	80922359	-1	yes	up	direct up	primary				no	no	no	no	no	no	no	no	yes	no	no	yes	yes	yes	no	no	yes	yes	yes	4.69067	19.745	15.6112	5.72845	39.672	9.26463	31.9348	5.67799	25.6715	20.429	40.9225	94.8539	27.6536	40.3455	82.6483	106.015
FOSL2	FOS like 2, AP-1 transcription factor subunit	ENSG00000075426	2355	2	28392448	28417317	1	no	up	indirect up	secondary				no	no	no	no	no	no	no	yes	no	no	no	no	no	no	no	no	no	no	no	334.066	345.998	310.608	429.426	559.972	534.71	566.912	535.656	586.149	422.12	766.267	662.156	393.021	436.957	618.597	627.704
PMEPA1	prostate transmembrane protein, androgen induced 1	ENSG00000124225	56937	20	57648392	57711536	-1	yes	up	direct up	secondary	0.19	196.42	144.77	no	no	no	no	no	no	no	no	yes	no	no	yes	yes	yes	no	no	yes	yes	yes	27.4645	47.9156	43.3983	17.9654	59.5089	30.9499	54.9048	27.2501	56.1759	58.497	106.246	120.317	65.0853	75.4713	124.123	135.959
SPRED1	sprouty related EVH1 domain containing 1	ENSG00000166068	161742	15	38252836	38357249	1	no	down	indirect down	secondary				no	no	no	no	no	no	no	no	yes	no	no	no	no	no	no	no	no	no	yes	5.34513	6.17035	20.4963	2.52619	6.6293	3.60117	5.07226	3.36203	3.88324	27.6814	12.5342	6.10854	23.9463	24.3583	8.64156	7.15289
PAPSS2	3'-phosphoadenosine 5'-phosphosulfate synthase 2	ENSG00000198682	9060	10	87659613	87747705	1	no	up	indirect up	secondary				no	no	no	no	no	no	no	no	yes	no	no	no	yes	yes	no	no	yes	yes	yes	8.2104	6.92779	5.64325	11.2334	13.6249	13.8137	14.2058	14.3744	14.6756	7.66729	14.4395	19.2359	7.92415	9.0492	14.0616	16.6031
ENTPD7	ectonucleoside triphosphate diphosphohydrolase 7	ENSG00000198018	57089	10	99659509	99711241	1	yes	up	indirect up	primary	0.71	461.45	267.77	yes	yes	yes	yes	yes	yes	no	no	yes	no	no	yes	yes	yes	no	no	yes	yes	yes	35.3406	42.579	25.9347	72.9764	119.555	103.526	114.849	87.9957	125.796	34.9595	54.0374	78.1544	34.528	36.6229	71.3672	75.3834
CPNE7	copine 7	ENSG00000178773	27132	16	89575758	89597246	1	no	NA	NA	secondary				no	no	no	no	no	no	no	no	no	no	no	no	yes	no	no	no	yes	no	no	1.90139	2.48385	1.64675	1.39309	2.7985	1.66686	2.90182	1.03976	3.08826	2.24483	5.26393	5.65639	2.96187	2.94111	5.64007	6.68152
COL7A1	collagen type VII alpha 1 chain	ENSG00000114270	1294	3	48564073	48595329	-1	no	up	indirect up	primary				no	no	no	no	no	no	no	no	no	no	no	no	no	no	no	no	no	yes	no	1.23493	10.7588	8.42526	4.71256	21.7345	9.41822	16.668	6.31152	12.653	10.9975	12.2572	16.3011	15.8282	23.6279	20.6949	21.2091
CD14	CD14 molecule	ENSG00000170458	929	5	140631728	140633701	-1	no	up	direct up	primary				yes	yes	yes	yes	yes	yes	no	no	no	no	no	yes	yes	yes	no	no	yes	yes	no	121.331	239.755	434.102	280.017	547.808	459.172	602.235	390.472	632.308	585.583	1034.77	1035.07	635.386	692.895	1058.25	1163.62
CYP24A1	cytochrome P450 family 24 subfamily A member 1	ENSG00000019186	1591	20	54153446	54173986	-1	yes	up	direct up	primary				no	no	yes	no	no	no	no	no	yes	no	no	yes	yes	yes	no	no	yes	yes	yes	0.475347	394.539	288.914	8.59931	706.309	54.1388	524.019	27.802	379.386	384.983	680.921	1563.31	592.09	817.733	1279.28	1634.97
UBASH3B	ubiquitin associated and SH3 domain containing B	ENSG00000154127	84959	11	122655722	122814473	1	no	up	direct up	secondary				no	no	no	no	no	no	no	yes	yes	no	no	no	yes	yes	no	no	yes	yes	yes	44.1626	52.7909	42.2762	47.6108	73.4716	50.9194	72.3606	51.4471	70.3913	56.3165	100.277	128.218	51.508	56.4829	94.2996	103.081
DNAH17	dynein axonemal heavy chain 17	ENSG00000187775	8632	17	78423697	78577396	-1	no	NA	NA	secondary				no	no	no	no	no	no	no	no	no	no	no	no	no	no	no	no	yes	yes	no	1.40208	4.97905	3.90874	1.17099	7.47482	1.61086	5.75362	2.24912	5.4275	5.04058	8.8187	13.84	6.9165	9.28556	11.6224	13.53
SIAH3	siah E3 ubiquitin protein ligase family member 3	ENSG00000215475	283514	13	45777242	45851753	-1	yes	up	direct up	secondary	0.63	226.28	176.43	no	no	no	no	no	no	no	no	yes	no	no	yes	yes	yes	no	no	yes	yes	yes	2.4559	3.00983	2.57063	1.6467	5.22026	3.85876	4.12738	2.1471	4.24213	3.44042	5.66659	8.90673	3.51127	5.21196	9.04029	11.7644
ST3GAL6	ST3 beta-galactoside alpha-2,3-sialyltransferase 6	ENSG00000064225	10402	3	98732236	98821201	1	no	down	indirect down	secondary				no	no	no	no	no	yes	no	no	no	no	no	no	no	no	no	no	no	no	yes	11.1991	14.749	16.4751	6.92408	7.97809	5.85831	6.76536	6.4251	6.13781	21.6929	12.1456	9.52973	17.3748	18.7271	7.26359	6.38345
ITGB8	integrin subunit beta 8	ENSG00000105855	3696	7	20330702	20415754	1	yes	up	indirect up	primary				no	no	no	no	no	no	no	no	yes	no	no	yes	yes	yes	no	no	yes	yes	yes	28.5439	43.8449	20.9477	21.3597	93.73	44.6024	92.3567	40.6794	90.3446	26.5509	43.1699	100.899	36.8014	51.5675	78.0585	96.5056
GPC2	glypican 2	ENSG00000213420	221914	7	100169606	100177381	-1	no	up	direct up	secondary				no	no	no	no	no	no	no	no	no	no	no	yes	yes	no	no	no	yes	yes	no	5.20167	7.37692	6.1657	5.39852	11.3329	5.74704	8.9664	5.32966	9.67637	8.08737	14.9362	17.7631	8.61028	9.89347	22.1527	22.5274
ITGAE	integrin subunit alpha E	ENSG00000083457	3682	17	3714628	3801188	-1	no	up	direct up	secondary				no	no	no	no	no	no	no	no	no	no	no	yes	yes	yes	no	no	yes	yes	no	16.7036	27.8142	27.9796	19.846	36.8045	16.834	31.5042	19.3749	29.5802	36.6666	67.856	72.8937	37.3977	51.1685	82.9196	93.8621
NT5DC2	5'-nucleotidase domain containing 2	ENSG00000168268	64943	3	52524385	52535054	-1	no	down	indirect down	primary				no	yes	no	yes	no	no	no	no	no	no	no	no	yes	yes	no	no	no	no	yes	9.59389	12.4909	18.9498	5.32318	5.5323	7.00512	5.57762	5.54525	6.14886	25.2826	18.1033	8.49307	22.3511	18.8316	9.46723	5.63797
TGFBI	transforming growth factor beta induced	ENSG00000120708	7045	5	136028988	136063818	1	yes	down	indirect down	primary				no	yes	no	yes	no	yes	no	no	yes	no	no	yes	yes	yes	no	no	yes	yes	yes	70.0405	46.4969	500.403	42.0177	9.88005	42.751	11.2698	48.6169	12.3207	658.859	209.59	38.8825	617.535	571.225	42.7407	21.1889
AGPAT4	1-acylglycerol-3-phosphate O-acyltransferase 4	ENSG00000026652	56895	6	161129967	161274061	-1	no	up	indirect up	secondary				no	no	no	no	no	no	no	no	no	no	no	no	no	no	no	no	yes	yes	no	106.976	118.832	85.9734	115.739	172.408	135.522	168.351	127.3	173.066	111.806	156.467	199.537	120.629	146.119	187.675	193.53
TNFRSF21	TNF receptor superfamily member 21	ENSG00000146072	27242	6	47231532	47309905	-1	yes	up	direct up	secondary	0.52	364.69	248.52	no	no	no	no	no	no	no	no	yes	no	no	yes	yes	yes	no	no	yes	yes	yes	2.04826	7.57643	4.93727	3.23674	10.8734	4.34465	11.0925	3.16834	8.52144	6.09749	15.9854	27.9184	8.45331	11.2163	28.9685	36.0266
PPP1R14B	protein phosphatase 1 regulatory inhibitor subunit 14B	ENSG00000173457	26472	11	64244479	64246943	-1	no	up	direct up	secondary				no	no	no	no	no	no	no	no	no	no	no	yes	yes	no	no	no	yes	no	no	25.545	24.4962	25.917	16.9711	30.7515	25.6059	30.2523	19.0136	30.5359	33.6939	63.714	62.7821	37.3652	40.9589	71.1177	70.4607
SLC31A1	solute carrier family 31 member 1	ENSG00000136868	1317	9	113221544	113264492	1	no	up	direct up	secondary				no	no	no	no	no	no	no	no	no	no	no	no	no	yes	no	no	no	no	no	15.7932	22.9093	40.5049	14.2529	31.3632	22.4183	27.2812	15.394	28.4972	52.3747	65.2302	73.6869	47.6328	44.9826	72.1248	80.6667
TSPAN3	tetraspanin 3	ENSG00000140391	10099	15	77041404	77083984	-1	no	up	direct up	secondary				no	no	no	no	no	no	no	no	no	no	no	no	no	no	no	no	no	yes	no	41.6988	55.4643	51.142	51.0287	85.9018	66.4441	80.3893	65.7818	76.4616	65.5487	107.616	113.441	61.5278	74.72	103.888	102.68
LAMC1	laminin subunit gamma 1	ENSG00000135862	3915	1	183023420	183145592	1	no	up	direct up	secondary				no	no	no	no	no	no	no	yes	no	no	no	yes	yes	yes	no	no	yes	yes	no	7.5405	14.2574	13.8713	7.92323	22.9477	8.25677	17.29	7.66489	13.9132	17.5331	39.5454	33.5408	21.4961	25.8784	44.056	44.7574
ACVRL1	activin A receptor like type 1	ENSG00000139567	94	12	51906908	51923361	1	yes	up	direct up	primary	0.14	301.2	187.92	no	no	no	no	no	no	no	yes	yes	no	no	yes	yes	yes	no	no	yes	yes	yes	0.170832	3.18517	5.69089	0.414134	5.57549	1.11524	4.24186	1.1643	3.86298	7.1018	22.0834	19.5963	6.99647	9.65186	23.9236	26.2655
ALOX5	arachidonate 5-lipoxygenase	ENSG00000012779	240	10	45374176	45446119	1	yes	up	direct up	primary				no	no	no	no	no	no	no	no	yes	no	no	yes	yes	yes	no	no	yes	yes	yes	59.0232	62.6855	91.2498	75.2765	105.658	92.1621	96.9252	83.1537	93.3107	116.004	217.026	284.168	134.164	142.684	260.841	314.494
DPYSL3	dihydropyrimidinase like 3	ENSG00000113657	1809	5	147390808	147510068	-1	no	up	indirect up	secondary				no	no	no	no	no	no	no	no	no	no	no	no	no	no	no	no	no	yes	no	0.341663	6.63083	4.46129	0.305797	10.2745	0.660829	10.7227	1.1146	7.85503	5.42363	6.9805	6.59466	7.08198	9.94196	8.829	9.716
SARDH	sarcosine dehydrogenase	ENSG00000123453	1757	9	133663560	133739955	-1	no	up	direct up	secondary				no	no	no	no	no	no	no	no	no	no	no	yes	yes	no	no	no	no	no	no	8.43087	13.7343	9.72815	8.31867	13.8311	10.2202	16.6226	9.6166	17.0649	12.3699	20.59	21.5136	13.4606	13.2414	25.6076	26.2204
MRC2	mannose receptor C type 2	ENSG00000011028	9902	17	62627670	62693597	1	yes	up	direct up	secondary				no	no	no	no	no	no	no	yes	yes	no	no	yes	yes	yes	no	no	yes	yes	yes	6.79119	13.7084	9.86742	9.85995	17.5664	10.5724	17.2612	9.17815	16.4987	12.3497	29.1258	31.3697	13.007	17.9462	32.8242	36.8401
CD300E	CD300e molecule	ENSG00000186407	342510	17	74609885	74623738	-1	no	down	direct down	secondary				no	no	no	no	no	no	no	no	no	no	no	yes	yes	no	no	no	no	no	yes	132.281	85.3028	185.253	70.0232	101.516	134.846	111.304	124.656	130.499	234.8	166.16	79.052	233.225	205.499	73.5641	59.5827
CXCR3	C-X-C motif chemokine receptor 3	ENSG00000186810	2833	X	71615916	71618511	-1	no	NA	NA	secondary				no	no	no	no	no	no	no	no	no	no	no	no	yes	no	no	no	no	no	no	54.1194	51.3939	34.685	39.4896	62.2836	47.0504	64.272	43.9584	73.2693	43.8618	69.3287	70.1074	54.836	55.0933	81.1886	84.865
FBLN7	fibulin 7	ENSG00000144152	129804	2	112138385	112188218	1	no	NA	NA	secondary				no	no	no	no	no	no	no	no	no	no	no	no	yes	no	no	no	no	no	no	14.0203	14.1944	9.2246	8.20981	15.8867	13.0384	18.7014	10.911	16.0223	11.6123	21.6553	20.2393	13.4685	14.4612	22.2987	23.7795
LAMB3	laminin subunit beta 3	ENSG00000196878	3914	1	209614870	209652425	-1	no	up	indirect up	primary				no	yes	yes	yes	yes	yes	no	no	no	no	no	no	no	no	no	no	yes	yes	no	4.65498	10.0228	9.35025	16.6821	29.0134	26.2812	35.9012	28.4584	40.4731	11.231	21.8031	23.8189	14.0135	19.9133	25.0498	22.9815
CSF3R	colony stimulating factor 3 receptor	ENSG00000119535	1441	1	36466043	36483278	-1	no	up	direct up	secondary				no	no	no	no	no	no	no	no	no	no	no	no	yes	yes	no	no	yes	no	no	101.995	37.5269	58.6915	99.993	43.3378	106.139	35.8742	107.768	33.2738	73.7202	121.301	131.242	86.9766	84.5787	129.47	147.386
JAG2	jagged canonical Notch ligand 2	ENSG00000184916	3714	14	105140982	105168824	-1	no	NA	NA	secondary				no	no	no	no	no	no	no	no	no	no	no	no	yes	no	no	no	no	no	no	5.46341	4.57227	2.11129	3.52236	4.00615	3.17087	5.28245	3.71901	6.00381	2.60477	5.52001	4.56268	3.4479	5.04844	5.56435	6.8655
VENTX	VENT homeobox	ENSG00000151650	27287	10	133237855	133241928	1	no	down	direct down	secondary				no	no	no	no	no	no	no	no	no	no	no	yes	yes	yes	no	no	no	yes	yes	17.2349	8.65177	8.81004	11.1767	3.99706	11.0507	5.422	11.4024	4.9967	11.1767	5.97906	2.90448	12.1896	11.5081	2.7249	2.80574
MCEMP1	mast cell expressed membrane protein 1	ENSG00000183019	199675	19	7676628	7679826	1	no	NA	NA	secondary				no	no	no	no	no	no	no	yes	yes	no	no	yes	yes	yes	no	no	yes	yes	yes	1.6323	3.49497	3.39055	3.48543	7.25507	2.57577	6.19367	1.89214	4.67963	4.16046	11.5905	18.0726	5.58968	7.61946	18.3266	22.4544
PFKFB4	6-phosphofructo-2-kinase/fructose-2,6-biphosphatase 4	ENSG00000114268	5210	3	48517684	48562015	-1	no	up	direct up	primary				yes	yes	yes	yes	yes	yes	no	no	yes	no	no	no	no	yes	no	no	no	yes	no	3.72138	13.8102	21.2876	20.2936	30.5516	26.2724	32.8229	26.3948	32.9808	26.1685	53.2633	59.0665	23.3895	30.3794	51.6647	54.7494
RAB20	RAB20, member RAS oncogene family	ENSG00000139832	55647	13	110523066	110561722	-1	no	up	direct up	primary				no	yes	yes	yes	yes	yes	no	no	no	no	no	no	no	yes	no	no	no	yes	no	2.65755	4.92941	5.95015	6.72565	15.3889	9.77315	17.0495	11.6163	16.1321	7.32756	10.8773	14.6396	8.89852	10.7768	12.1904	16.006
CELSR1	cadherin EGF LAG seven-pass G-type receptor 1	ENSG00000075275	9620	22	46360834	46537620	-1	no	up	direct up	secondary				no	no	no	no	no	no	no	yes	no	no	no	no	no	no	no	no	no	no	no	18.931	24.2333	23.5681	17.2499	27.4908	16.4819	30.4014	19.009	26.6161	29.0625	60.5724	48.115	28.9868	32.6007	46.3274	44.9174
P2RY1	purinergic receptor P2Y1	ENSG00000169860	5028	3	152835131	152841439	1	no	up	direct up	primary				no	no	no	no	no	no	no	no	no	no	no	no	yes	yes	no	no	yes	yes	yes	2.62355	2.57759	1.90811	1.99337	3.35878	2.66806	3.48994	3.3733	3.92217	2.29984	6.42129	6.17198	2.9207	3.24527	5.64542	7.21614
CYP1A1	cytochrome P450 family 1 subfamily A member 1	ENSG00000140465	1543	15	74719542	74725536	-1	no	up	indirect up	primary				no	yes	yes	yes	no	yes	no	no	no	no	no	no	no	yes	no	no	no	yes	yes	6.41386	3.32936	1.08101	14.6636	9.68789	23.2386	12.7518	16.5944	14.3171	1.32535	1.73065	4.04127	1.98946	2.28617	1.91957	3.89681
ELL2	elongation factor for RNA polymerase II 2	ENSG00000118985	22936	5	95885098	95961851	-1	no	up	direct up	secondary				no	no	no	no	no	no	no	no	no	no	no	no	no	no	no	no	no	yes	no	47.3615	47.2859	42.4091	47.7782	67.9883	50.8595	57.3401	45.6373	48.2295	51.4128	80.9215	98.3173	51.0396	62.5475	100.149	102.756
GNA15	G protein subunit alpha 15	ENSG00000060558	2769	19	3136033	3163749	1	no	down	indirect down	secondary				no	no	no	no	no	no	no	no	no	no	no	no	yes	no	no	no	no	no	yes	54.9497	34.3894	51.5025	28.9393	21.051	36.4905	23.5769	38.0532	27.068	63.4499	45.5058	21.7444	66.0042	53.881	21.0811	17.3143
N4BP3	NEDD4 binding protein 3	ENSG00000145911	23138	5	178113532	178126081	1	no	up	direct up	secondary				no	no	no	no	no	no	no	no	no	no	no	no	yes	no	no	no	no	yes	no	39.6902	43.2036	25.4014	29.4917	45.0916	38.2289	56.3953	40.9606	63.535	30.5827	55.3662	49.9127	38.3957	44.5176	60.6888	69.4091
RGCC	regulator of cell cycle	ENSG00000102760	28984	13	41457550	41470871	1	no	up	indirect up	secondary				no	no	no	no	no	no	no	no	no	no	no	yes	yes	no	no	no	no	yes	no	29.8064	39.6911	26.8209	22.9133	57.0058	31.2019	56.8154	31.1834	53.1889	32.546	51.3726	57.8176	40.6065	46.2691	66.7492	73.9352
RGL1	ral guanine nucleotide dissociation stimulator like 1	ENSG00000143344	23179	1	183636085	183928532	1	yes	down	indirect down	primary	0.83	294.52	400.87	no	yes	no	yes	no	yes	no	no	yes	no	no	yes	yes	yes	no	no	yes	yes	yes	148.469	143.394	160.628	100.306	48.1923	105.846	48.6197	104.17	53.1808	193.517	64.6427	34.8473	173.748	145.495	28.5366	26.1791
STARD8	StAR related lipid transfer domain containing 8	ENSG00000130052	9754	X	68647666	68725842	1	no	up	direct up	primary				no	no	no	no	no	yes	no	no	no	no	no	no	no	no	no	no	no	no	no	12.3428	9.5938	12.2114	18.4465	15.7093	22.7388	19.0342	24.2026	21.609	14.8805	19.4569	17.6484	12.4546	13.9207	17.233	15.1255
SH3PXD2B	SH3 and PX domains 2B	ENSG00000174705	285590	5	172325000	172454525	-1	no	up	direct up	secondary				no	no	no	no	no	no	no	no	no	no	no	no	no	no	no	no	no	yes	no	1.4666	14.5934	13.3559	0.983879	22.9008	0.702267	15.9173	1.408	13.336	15.6422	21.6083	24.6742	21.8999	30.9084	29.1263	30.8348
NAIP	NLR family apoptosis inhibitory protein	ENSG00000249437	4671	5	70968166	71025339	-1	no	NA	NA	secondary				no	no	no	no	no	no	no	no	no	no	no	no	yes	no	no	no	no	yes	no	62.1781	56.7185	154.269	60.9452	63.6494	62.3494	59.1828	66.7569	51.5858	183.803	81.4764	73.8695	157.002	151.769	59.3498	51.3781
VSIG4	V-set and immunoglobulin domain containing 4	ENSG00000155659	11326	X	66021738	66040125	-1	yes	up	direct up	secondary				no	no	no	no	no	no	no	yes	yes	no	no	yes	yes	yes	no	no	yes	yes	yes	0.361945	0.489991	9.82542	0	1.11536	0.218745	0.5327	0.172856	0.542185	12.133	28.4732	37.1247	17.4167	15.1604	36.3622	50.3298
AMZ1	archaelysin family metallopeptidase 1	ENSG00000174945	155185	7	2679522	2775500	1	no	NA	NA	secondary				no	no	no	no	no	no	no	no	no	no	no	no	no	no	no	no	no	yes	no	5.64597	9.72469	6.90797	4.69141	13.262	6.85201	12.2256	6.95093	10.7134	7.97752	11.52	11.7378	9.86805	14.8302	13.2487	15.7123
MMP9	matrix metallopeptidase 9	ENSG00000100985	4318	20	46008908	46016561	1	yes	down	indirect down	secondary				no	no	no	no	no	no	no	yes	yes	no	no	yes	yes	yes	no	no	yes	yes	yes	11.0519	38.8696	856.48	3.60903	31.7484	3.6472	23.7057	2.81136	20.1383	1011.97	296.699	68.7149	1491.7	1314.19	92.1686	52.2992
NAMPT	nicotinamide phosphoribosyltransferase	ENSG00000105835	10135	7	106248298	106285966	-1	no	NA	NA	secondary				no	no	no	yes	no	no	no	no	no	no	no	no	no	yes	no	no	no	no	no	749.159	649.799	246.494	455.24	361.679	606.348	327.57	556.556	351.402	289.642	128.016	104.49	332.216	274.132	115.996	108.824
LPL	lipoprotein lipase	ENSG00000175445	4023	8	19901717	19967259	1	no	up	indirect up	secondary				no	no	no	no	no	no	no	no	no	no	no	no	no	yes	no	no	no	no	no	19.7113	15.3306	5.02651	15.42	20.5972	12.9804	18.6509	15.2634	17.6441	5.85096	11.1724	12.9172	4.30076	6.69564	12.1647	11.8703
BTBD19	BTB domain containing 19	ENSG00000222009	149478	1	44808482	44815585	1	no	up	indirect up	secondary				no	no	no	no	no	no	no	no	yes	no	no	yes	no	yes	no	no	yes	yes	yes	22.4113	20.9928	15.6126	24.4231	35.3205	36.4163	35.3619	27.965	36.9547	17.7757	36.462	42.9206	20.5186	22.4759	41.0942	38.0978
SAT1	spermidine/spermine N1-acetyltransferase 1	ENSG00000130066	6303	X	23783173	23786210	1	no	up	indirect up	primary				yes	yes	yes	yes	yes	yes	no	no	no	no	no	no	no	no	no	no	no	no	no	190.556	175.544	204.578	361.314	367.151	497.367	345.615	394.802	345.766	236.884	341.496	380.705	231.393	245.808	325.606	344.604
SULF2	sulfatase 2	ENSG00000196562	55959	20	47656348	47786616	-1	no	up	direct up	primary				no	yes	no	yes	no	no	no	no	no	no	no	no	no	no	no	no	no	no	no	25.6036	14.2541	28.1251	38.7435	29.7798	45.0416	32.7878	43.619	28.0218	32.1727	55.6932	59.5271	44.9789	42.4911	48.258	50.2121
CCDC149	coiled-coil domain containing 149	ENSG00000181982	91050	4	24806117	24980204	-1	no	down	indirect down	secondary				no	no	no	no	no	no	no	no	no	no	no	no	no	no	no	no	no	yes	yes	6.1856	7.70003	13.7476	3.7484	5.21715	6.01396	5.89624	5.2565	6.13425	16.0088	9.41699	6.95361	14.3509	14.8141	5.36543	5.61734
LDLRAD3	low density lipoprotein receptor class A domain containing 3	ENSG00000179241	143458	11	35943981	36232136	1	no	NA	NA	secondary				no	no	no	no	no	no	no	no	no	no	no	no	yes	no	no	no	no	yes	yes	2.47277	3.36732	8.13656	2.64287	2.58172	3.06648	2.5823	2.85937	2.11932	9.4247	7.21643	3.40258	9.09728	8.97951	3.34854	2.28163
DPP4	dipeptidyl peptidase 4	ENSG00000197635	1803	2	161992245	162074394	-1	no	up	direct up	secondary				no	no	no	no	no	no	no	no	no	no	no	no	yes	yes	no	no	no	yes	no	25.9182	55.1371	43.5186	29.4597	67.3768	29.8604	55.8178	29.9847	44.7018	49.1239	53.2224	118.814	56.6848	73.8061	94.1813	137.288
EFL1	elongation factor like GTPase 1	ENSG00000140598	79631	15	82130233	82262734	-1	no	up	direct up	primary				no	yes	no	yes	no	yes	no	no	no	no	no	no	no	no	no	no	no	no	no	38.7595	49.3416	50.0618	70.8698	96.2608	79.2733	95.452	76.2003	94.5454	57.2028	92.2935	112.466	59.0167	66.7353	98.9198	103.653
ACVR1B	activin A receptor type 1B	ENSG00000135503	91	12	51951699	51997078	1	no	up	direct up	primary				no	yes	yes	yes	yes	yes	no	no	no	no	no	no	no	no	no	no	no	no	no	20.2805	39.3616	53.8879	39.5969	78.1032	56.2431	80.0535	44.7037	77.755	61.6419	122.178	104.035	62.4739	72.4085	108.944	99.9375
MN1	MN1 proto-oncogene, transcriptional regulator	ENSG00000169184	4330	22	27748277	27801756	-1	no	up	indirect up	secondary				no	no	no	no	no	no	no	no	no	no	no	no	yes	no	no	no	yes	yes	no	72.8129	48.6937	16.2829	65.3989	47.6067	87.3648	51.5561	88.6788	59.9798	18.1427	38.6639	42.6629	26.8123	29.3359	43.9189	48.3494
THEMIS2	thymocyte selection associated family member 2	ENSG00000130775	9473	1	27872543	27886685	1	no	up	direct up	primary				yes	no	yes	no	yes	yes	no	no	no	no	no	no	no	no	no	no	no	no	no	90.1684	118.635	168.36	173.822	178.006	206.76	197.373	181.836	205.759	192.604	288.769	248.223	188.551	192.133	236.053	248.4
TLR2	toll like receptor 2	ENSG00000137462	7097	4	153684070	153706260	1	no	NA	NA	secondary				no	no	no	no	no	no	no	no	no	no	no	no	no	no	no	no	no	no	yes	226.776	172.708	156.938	183.965	158.335	239.198	156.099	222.912	173.898	179.043	107.443	71.4612	179.836	167.353	77.9968	69.8833
CD209	CD209 molecule	ENSG00000090659	30835	19	7739993	7747564	-1	no	NA	NA	secondary				no	no	no	no	no	no	no	no	yes	no	no	no	yes	yes	no	no	yes	yes	yes	0.216531	0.681868	9.9351	0.435798	0.551138	0.14583	0.340709	0.213909	0.312866	11.3092	3.28659	2.02035	14.0595	11.441	3.22533	2.52422
STAG3	stromal antigen 3	ENSG00000066923	10734	7	100177563	100221488	1	no	NA	NA	secondary				no	no	no	no	no	no	no	no	no	no	no	yes	no	no	no	no	no	no	no	8.7114	10.8925	9.0189	9.11538	12.474	10.4488	10.2887	9.57293	10.2281	10.2743	16.9594	19.7191	11.0307	13.7899	28.4247	23.4368
FGD4	FYVE, RhoGEF and PH domain containing 4	ENSG00000139132	121512	12	32399558	32646050	1	no	down	indirect down	secondary				no	no	no	no	no	no	no	no	no	no	no	yes	yes	no	no	no	yes	yes	no	14.2765	14.7058	49.3016	18.8951	14.4716	16.5889	13.2567	15.5148	12.8754	55.7336	31.6195	20.6641	47.7276	42.8574	16.5023	12.3217
CSF1	colony stimulating factor 1	ENSG00000184371	1435	1	109910242	109930992	1	no	up	direct up	primary				no	yes	no	yes	no	yes	no	no	yes	no	no	yes	yes	yes	no	no	no	yes	no	10.169	25.6415	19.8556	16.6501	67.2193	13.8765	68.004	19.363	66.3861	22.0037	40.7417	60.1716	32.1954	34.7784	63.0358	70.8813
S100A12	S100 calcium binding protein A12	ENSG00000163221	6283	1	153373711	153375621	-1	yes	down	direct down	secondary	1.26	396.15	417.59	no	no	no	no	no	no	no	no	yes	no	no	yes	yes	yes	no	no	yes	yes	yes	36.8922	31.8916	23.3681	25.369	15.4751	32.2222	16.6629	28.017	19.3418	26.3552	9.32022	3.56359	22.5464	21.8452	3.70288	2.57427
FCGR1A	Fc fragment of IgG receptor Ia	ENSG00000150337	2209	1	149782671	149791675	1	yes	down	indirect down	secondary	0.62	368.02	399.92	no	no	no	no	no	no	no	no	yes	no	no	yes	yes	yes	no	no	yes	yes	yes	3.80569	2.53559	16.2829	3.86411	0.674557	2.5125	1.21074	2.62061	1.55631	18.3354	6.10074	3.51992	19.7215	16.091	3.54727	3.83591
ABCB4	ATP binding cassette subfamily B member 4	ENSG00000005471	5244	7	87401696	87480435	-1	no	up	direct up	secondary				no	no	no	no	no	no	no	no	no	no	no	no	yes	no	no	no	no	no	no	7.4885	7.70084	7.1795	9.12526	11.5067	13.1453	13.0715	13.8479	13.8587	8.02622	11.1591	15.3349	6.62681	8.23788	16.178	19.9934
TPM1	tropomyosin 1	ENSG00000140416	7168	15	63042632	63071915	1	no	NA	NA	secondary				no	no	no	no	no	no	no	no	no	no	no	no	yes	no	no	no	no	no	no	19.5263	21.688	18.8231	16.7106	21.7938	20.1922	22.4536	19.6157	19.9759	20.812	25.4172	39.904	19.7921	18.4979	31.7736	48.8995
HK2	hexokinase 2	ENSG00000159399	3099	2	74834127	74893359	1	no	up	direct up	primary				no	yes	no	no	no	no	no	no	no	no	no	no	no	no	no	no	no	no	no	31.7355	94.2906	192.216	40.6704	191.32	62.0116	172.746	60.2852	157.763	211.905	353.001	316.022	242.002	258.301	305.141	310.893
BMP6	bone morphogenetic protein 6	ENSG00000153162	654	6	7726099	7881728	1	yes	up	indirect up	primary				no	no	no	no	no	no	no	no	yes	no	no	yes	yes	yes	no	no	yes	yes	yes	3.46744	6.59889	4.98801	3.94586	10.2017	5.92395	9.9207	4.57401	9.82623	5.24029	7.22586	19.0656	6.87846	11.0472	17.4278	27.952
PDCD1LG2	programmed cell death 1 ligand 2	ENSG00000197646	80380	9	5510531	5571282	1	no	NA	NA	secondary				no	no	no	no	no	no	no	no	no	no	no	no	yes	yes	no	no	yes	yes	yes	2.01111	3.04861	9.51263	4.2679	3.81214	3.5742	3.45752	3.03885	3.68183	10.4343	4.19332	2.93652	8.99372	8.83761	2.83721	2.69046
ANPEP	alanyl aminopeptidase, membrane	ENSG00000166825	290	15	89784895	89815401	-1	no	down	indirect down	primary				no	no	no	no	no	no	no	no	no	no	no	no	yes	yes	no	no	no	yes	yes	382.999	474.332	691.975	218.086	250.782	266.81	266.236	242.052	308.832	749.336	661.859	291.014	774.91	726.012	277.49	187.7
LRRC32	leucine rich repeat containing 32	ENSG00000137507	2615	11	76657524	76670747	-1	no	up	direct up	secondary				no	no	no	no	no	no	no	no	no	no	no	yes	yes	no	no	no	yes	yes	no	1.33464	4.33156	3.23384	2.72954	6.83824	4.12345	5.74394	3.15277	5.6742	3.45516	8.23194	10.4095	4.67667	7.01449	11.7261	11.8597
STAB1	stabilin 1	ENSG00000010327	23166	3	52495338	52524495	1	yes	down	indirect down	primary	1.67	395.96	420.65	no	yes	no	yes	no	yes	no	no	yes	no	no	yes	yes	yes	no	no	yes	yes	yes	210.003	375.495	970.249	137.166	84.1721	140.442	86.2472	137.732	101.393	1048.16	353.622	70.8791	1045.78	877.171	84.3197	53.2082
DSE	dermatan sulfate epimerase	ENSG00000111817	29940	6	116254173	116444861	1	no	NA	NA	secondary				no	no	no	no	no	no	no	no	no	no	no	no	yes	no	no	no	no	no	yes	88.6166	93.5928	117.135	54.9785	57.5821	83.6012	56.5087	67.2452	67.7446	125.989	78.1671	57.5105	125.999	120.88	55.3705	44.8418
THBS2	thrombospondin 2	ENSG00000186340	7058	6	169215780	169254050	-1	no	NA	NA	secondary				no	no	no	no	no	no	no	no	no	no	no	no	yes	yes	no	no	yes	yes	no	0	3.10196	3.47187	0	6.42245	0.0801922	3.21076	0	2.55463	3.60039	8.00209	12.401	5.22214	7.58651	12.2789	21.2943
PPARGC1B	PPARG coactivator 1 beta	ENSG00000155846	133522	5	149730298	149855022	1	yes	up	direct up	primary	0.48	324.05	260.5	yes	yes	yes	no	yes	no	no	yes	yes	no	no	yes	yes	yes	no	no	yes	yes	yes	12.1255	47.3396	55.1064	63.8555	114.793	64.2723	98.9471	54.8452	91.2258	58.8487	156.718	205.954	75.1767	85.2113	194.041	224.348
CEMIP	cell migration inducing hyaluronidase 1	ENSG00000103888	57214	15	80779343	80951776	1	yes	up	direct up	primary	0.62	319.01	192.92	no	no	no	no	no	no	no	no	yes	no	no	yes	yes	yes	no	no	yes	yes	yes	0.495628	5.32971	4.85871	1.03607	8.61002	1.51866	9.13812	0.332128	6.92939	4.91413	14.8838	25.498	7.9209	11.3593	20.9793	25.776
FPR3	formyl peptide receptor 3	ENSG00000187474	2359	19	51795157	51826190	1	yes	down	indirect down	primary				no	yes	no	yes	no	yes	no	no	yes	no	no	yes	yes	yes	no	no	yes	yes	yes	12.3765	29.5207	185.732	5.97811	11.3178	7.60773	8.71984	4.4058	9.14714	199.771	130.244	63.6959	237.999	214.884	58.2581	41.7085
PNPLA1	patatin like phospholipase domain containing 1	ENSG00000180316	285848	6	36243203	36313955	1	no	up	indirect up	primary				no	no	no	yes	no	yes	no	no	no	no	no	no	no	no	no	no	no	no	no	5.67457	7.03113	3.09391	8.69535	14.1007	13.3541	17.2668	10.571	16.508	3.46442	9.1696	8.76555	4.52403	6.69018	8.35212	8.30915
KCNMB1	potassium calcium-activated channel subfamily M regulatory beta subunit 1	ENSG00000145936	3779	5	170374671	170389634	-1	no	NA	NA	secondary				no	no	no	no	no	no	no	no	yes	no	no	yes	yes	yes	no	no	yes	yes	yes	2.92466	2.23666	10.1483	3.22788	2.26332	3.29487	2.63531	1.69907	2.38273	10.943	4.62144	3.14551	13.4866	10.3024	2.34428	2.72578
CA2	carbonic anhydrase 2	ENSG00000104267	760	8	85463968	85481493	1	no	up	direct up	primary				no	yes	yes	yes	no	yes	no	no	yes	no	no	no	yes	yes	no	no	yes	yes	yes	14.2212	26.3092	26.3419	22.5908	62.4289	38.5104	56.5995	33.6921	61.9477	27.7362	50.439	74.8108	33.6847	46.4465	70.3843	96.8425
DPF3	double PHD fingers 3	ENSG00000205683	8110	14	72609034	72894101	-1	no	NA	NA	secondary				no	no	no	no	no	no	no	no	yes	no	no	yes	yes	yes	no	no	yes	yes	yes	1.30237	1.45504	1.21189	1.25915	2.1956	1.44566	2.16498	1.28746	1.74101	1.3071	1.74412	8.28083	1.23728	2.38883	5.31482	6.76508
RAB31	RAB31, member RAS oncogene family	ENSG00000168461	11031	18	9708275	9862551	1	no	down	indirect down	secondary				no	no	no	no	no	no	no	no	no	no	no	no	yes	no	no	no	no	yes	yes	61.9121	57.9204	152.156	45.6499	40.8804	55.0232	39.236	47.8936	34.7411	160.442	108.94	76.9114	176.451	149.795	64.7734	60.4901
ALCAM	activated leukocyte cell adhesion molecule	ENSG00000170017	214	3	105366909	105576900	1	no	up	indirect up	primary				no	no	no	yes	no	yes	no	no	no	no	no	no	no	no	no	no	no	no	no	129.018	127.601	53.1627	89.6688	74.1466	98.2524	61.2919	86.0189	66.6028	55.6513	46.7203	38.7367	54.3482	58.1339	42.805	40.5228
JDP2	Jun dimerization protein 2	ENSG00000140044	122953	14	75427716	75474111	1	yes	down	indirect down	secondary	1.52	384.48	374.01	no	no	no	no	no	no	no	no	yes	no	no	yes	yes	yes	no	no	yes	yes	yes	18.965	14.8492	24.7364	19.8489	7.27133	21.2283	7.81466	19.3793	9.4147	26.16	14.8933	6.5682	26.291	25.8871	7.83759	6.24592
SMARCD3	SWI/SNF related, matrix associated, actin dependent regulator of chromatin, subfamily d, member 3	ENSG00000082014	6604	7	151238764	151277896	-1	no	up	direct up	secondary				no	no	no	no	no	no	no	no	no	no	no	no	no	no	no	no	no	yes	no	6.42387	12.789	13.2291	5.71811	17.601	7.3284	13.0982	5.09984	10.4142	13.4214	23.1884	27.2509	16.7581	21.055	33.0172	37.5713
MS4A7	membrane spanning 4-domains A7	ENSG00000166927	58475	11	60378485	60395951	1	no	NA	NA	secondary				no	no	no	no	no	no	no	no	no	no	no	no	no	no	no	no	no	yes	no	199.185	202.22	305.036	140.155	120.229	165.279	111.887	143.333	122.82	316.833	224.862	160.134	321.057	281.815	149.5	126.863
DOCK4	dedicator of cytokinesis 4	ENSG00000128512	9732	7	111726110	112206407	-1	no	down	direct down	primary				no	yes	no	yes	no	yes	no	no	yes	no	no	yes	yes	yes	no	no	no	no	yes	96.7617	202.305	181.84	57.3992	102.425	60.6913	96.5767	53.7699	106.799	186.909	120.753	73.4149	178.606	158.237	68.9317	61.3287
LPAR1	lysophosphatidic acid receptor 1	ENSG00000198121	1902	9	110873263	111038470	-1	no	up	indirect up	secondary				no	yes	yes	no	no	yes	no	no	no	no	no	no	no	no	no	no	no	no	no	6.0964	13.9043	13.3067	12.721	29.5399	17.9911	26.0673	12.8843	28.7799	13.3878	19.8413	18.8836	13.8573	18.5862	21.5026	19.6503
RIN2	Ras and Rab interactor 2	ENSG00000132669	54453	20	19757606	20002457	1	yes	down	indirect down	primary	0.95	336.77	420.01	yes	yes	no	yes	no	yes	no	no	yes	no	no	yes	yes	yes	no	no	yes	yes	yes	170.12	102.217	70.7421	73.1684	33.3078	99.6928	31.2583	91.7066	37.2941	72.152	36.0432	20.1264	77.7881	71.5548	19.644	17.7246
TGM2	transglutaminase 2	ENSG00000198959	7052	20	38127385	38166578	-1	yes	up	indirect up	secondary				no	no	no	no	no	no	no	no	yes	no	no	yes	yes	yes	no	no	yes	yes	yes	1.33292	5.41048	5.67042	1.79196	9.53327	1.80541	6.13649	1.00997	4.70788	5.7149	14.8402	23.2812	7.33787	10.8994	22.6274	29.3179
MILR1	mast cell immunoglobulin like receptor 1	ENSG00000271605	284021	17	64449037	64468643	1	no	down	indirect down	secondary				no	yes	no	yes	no	no	no	no	no	no	no	yes	yes	no	no	no	no	yes	yes	12.0349	16.2181	33.3106	9.38229	5.73972	9.66613	6.80661	9.89147	7.89158	34.0374	19.7775	15.6734	35.7054	28.3964	12.6156	11.4609
LILRA6	leukocyte immunoglobulin like receptor A6	ENSG00000244482	79168	19	54236592	54242791	-1	no	NA	NA	secondary				no	no	no	no	no	no	no	no	no	no	no	no	yes	no	no	no	no	yes	yes	30.8882	17.2677	42.8776	20.3251	11.8355	28.0105	11.4072	23.0287	14.23	43.646	30.5413	20.9188	45.7569	44.631	16.6203	11.7309
S1PR3	sphingosine-1-phosphate receptor 3	ENSG00000213694	286223	9	88990863	89005155	1	no	NA	NA	secondary				no	no	no	no	no	no	no	no	yes	no	no	no	yes	yes	no	no	no	yes	yes	1.71687	2.14778	0.654677	3.71245	3.88978	4.48075	3.73216	5.16081	4.82309	0.605015	1.95317	4.44273	1.17195	2.83448	2.40764	3.76768
ARHGEF40	Rho guanine nucleotide exchange factor 40	ENSG00000165801	55701	14	21070273	21090248	1	no	down	indirect down	primary				no	yes	no	yes	no	yes	no	no	no	no	no	no	yes	no	no	no	no	no	yes	24.6331	21.7967	37.4644	13.4685	9.27242	15.0213	8.34287	12.927	7.8086	38.2569	33.4152	16.2415	39.7289	39.3722	18.3987	14.5572
HRH2	histamine receptor H2	ENSG00000113749	3274	5	175658030	175710756	1	no	down	indirect down	secondary				no	no	no	no	no	no	no	no	no	no	no	no	no	no	no	no	no	no	yes	5.05918	5.21699	27.0882	4.91002	4.13351	4.71373	4.07287	4.06472	3.45252	27.5042	21.5236	14.1113	29.247	23.1189	11.1825	11.7486
H1-0	H1.0 linker histone	ENSG00000189060	3005	22	37805229	37807432	1	no	down	indirect down	secondary				no	no	no	no	no	no	no	no	yes	no	no	no	yes	yes	no	no	no	no	yes	12.8214	18.494	81.103	8.73326	18.9985	11.6463	18.4338	9.13478	14.8168	81.687	53.3587	31.7236	88.6572	77.366	38.1234	33.7701
LTBR	lymphotoxin beta receptor	ENSG00000111321	4055	12	6375045	6391571	1	no	down	indirect down	secondary				no	no	no	no	no	no	no	no	no	no	no	no	no	no	no	no	no	no	yes	15.1399	16.9166	33.8283	15.1265	11.6109	14.4385	9.5757	13.0081	13.1209	34.2416	24.1141	16.1719	43.193	37.2655	16.6412	14.8432
S100A6	S100 calcium binding protein A6	ENSG00000197956	6277	1	153534599	153536244	-1	no	down	indirect down	secondary				no	no	no	no	no	no	no	no	yes	no	no	yes	yes	no	no	no	no	yes	yes	107.009	61.9766	174.373	78.8314	49.0057	81.3323	53.3766	96.7381	58.7434	175.258	104.138	69.2417	185.992	167.526	67.0446	68.2246
ATP8B4	ATPase phospholipid transporting 8B4 (putative)	ENSG00000104043	79895	15	49858238	50182817	-1	no	down	indirect down	secondary				no	no	no	no	no	no	no	no	no	no	no	yes	no	no	no	no	no	no	no	11.1402	14.0869	20.1701	11.7199	13.7708	12.3172	11.3822	12.3618	12.1425	20.1186	9.63602	12.3958	21.5966	18.8581	7.26047	8.60136
FILIP1L	filamin A interacting protein 1 like	ENSG00000168386	11259	3	99828811	100114513	-1	no	up	direct up	secondary				no	no	no	no	no	no	no	no	no	no	no	no	no	no	no	no	no	yes	no	4.87466	3.43155	10.253	5.02476	2.97067	4.39565	2.94237	3.79217	2.35837	10.1671	8.5325	5.07124	9.54631	7.50045	4.87911	3.59454
CAPG	capping actin protein, gelsolin like	ENSG00000042493	822	2	85394753	85418432	-1	no	down	indirect down	secondary				no	no	no	no	no	no	no	no	yes	no	no	yes	yes	yes	no	no	no	yes	yes	24.8162	23.892	123.235	18.8129	16.6244	22.2743	17.5441	18.116	16.8329	122.413	83.9756	38.5719	155.055	128.987	45.6359	34.621
PPIF	peptidylprolyl isomerase F	ENSG00000108179	10105	10	79347469	79355334	1	no	down	direct down	primary				no	yes	no	yes	no	no	no	no	no	no	no	no	no	no	no	no	no	no	yes	159.472	192.275	130.881	80.8908	86.5914	100.915	95.7047	108.084	106.826	129.279	91.034	63.7433	165.554	149.077	71.6053	63.7065
RASGRP4	RAS guanyl releasing protein 4	ENSG00000171777	115727	19	38409051	38426305	-1	no	down	direct down	primary				no	yes	no	yes	no	yes	no	no	no	no	no	no	yes	no	no	no	no	yes	yes	24.4872	12.1871	18.5549	18.2815	4.35711	15.4193	5.17459	15.5934	4.44088	18.5219	15.306	8.636	21.3904	19.9507	7.98367	4.45221
CTNND1	catenin delta 1	ENSG00000198561	1500	11	57753243	57819546	1	no	NA	NA	secondary				no	no	no	no	no	no	no	no	no	no	no	no	yes	no	no	no	no	no	yes	65.1241	81.586	161.433	49.0871	58.7313	74.1285	57.1315	58.0046	43.7403	158.731	77.7125	64.4547	164.128	151.863	70.9869	61.195
DLEU7	deleted in lymphocytic leukemia 7	ENSG00000186047	220107	13	50519364	50843939	-1	no	NA	NA	secondary				no	no	no	no	no	no	no	no	no	no	no	no	yes	no	no	no	no	no	yes	0.475347	1.13066	6.65203	0.726329	0.636758	0.736113	0.561746	0.386765	0.380054	6.65681	4.61938	2.0029	7.39721	6.98806	2.79157	1.07694
CCL22	C-C motif chemokine ligand 22	ENSG00000102962	6367	16	57358783	57366189	1	yes	up	direct up	secondary	0.7	274.21	296.01	no	no	no	no	no	no	no	yes	yes	no	no	yes	yes	yes	no	no	yes	yes	yes	26.4963	95.2645	61.1906	37.3357	140.467	34.955	137.099	30.5224	129.322	59.9067	169.915	274.267	70.5936	86.2297	323.082	328.584
SPP1	secreted phosphoprotein 1	ENSG00000118785	6696	4	87975667	87983532	1	no	up	indirect up	secondary				no	no	no	no	no	no	no	no	yes	no	no	no	no	yes	no	no	no	no	no	5.23514	7.41732	3.87254	4.16499	9.32093	2.40819	8.51394	3.91503	9.11305	3.79397	9.87055	18.2499	4.48172	5.19559	9.02169	8.31188
CYFIP1	cytoplasmic FMR1 interacting protein 1	ENSG00000273749	23191	15	22867052	22981063	-1	no	down	indirect down	secondary				no	no	no	no	no	no	no	no	no	no	no	no	no	no	no	no	no	no	yes	74.5293	73.5876	134.737	56.9059	51.5728	58.3362	50.9572	50.1093	53.7757	130.861	107.707	70.0522	140.009	142.392	72.6502	68.3171
LOXL3	lysyl oxidase like 3	ENSG00000115318	84695	2	74532258	74555690	-1	no	down	indirect down	secondary				no	no	no	no	no	no	no	no	yes	no	no	no	yes	no	no	no	yes	yes	yes	3.91909	4.89908	17.4698	3.94684	2.66126	2.78455	2.58502	1.60832	2.75479	16.944	15.357	6.25612	15.2799	13.9026	7.42689	5.8867
DYSF	dysferlin	ENSG00000135636	8291	2	71453561	71686763	1	yes	up	direct up	primary	0.47	344.44	287.49	no	no	no	no	no	no	no	yes	yes	no	no	yes	yes	yes	no	no	yes	yes	yes	15.8132	11.9068	24.5987	22.3598	22.8141	28.6739	22.3676	31.5062	21.9445	23.4138	85.7089	105.851	27.6241	29.1621	101.216	114.211
TICAM2	toll like receptor adaptor molecule 2	ENSG00000243414	353376	5	115578496	115602479	-1	no	NA	NA	secondary				no	no	no	no	no	no	no	no	yes	no	no	no	no	no	no	no	yes	no	no	5.3957	7.83982	15.0694	2.19672	5.18821	5.85089	3.47422	2.36164	3.72111	14.7425	8.63258	2.85034	13.0964	7.74396	4.01616	5.45865
TYMP	thymidine phosphorylase	ENSG00000025708	1890	22	50525752	50530032	-1	no	down	indirect down	secondary				no	no	no	no	no	no	no	no	no	no	no	no	no	no	no	no	no	no	yes	175.121	179.46	422.741	138.151	139.249	171.561	154.943	152.715	169.037	409.203	313.236	171.043	499.879	410.037	196.038	187.868
S100A8	S100 calcium binding protein A8	ENSG00000143546	6279	1	153390032	153391073	-1	yes	down	direct down	secondary	1.26	349.61	397.1	no	no	no	no	no	no	no	no	yes	no	no	yes	yes	yes	no	no	yes	yes	yes	143.985	104.942	279.282	107.162	56.2033	129.232	57.2455	100.862	59.9874	269.719	153.91	71.9408	287.884	236.853	79.8405	58.9594
RAPH1	Ras association (RalGDS/AF-6) and pleckstrin homology domains 1	ENSG00000173166	65059	2	203394345	203535335	-1	yes	down	direct down	primary	0.52	282.85	364.53	no	yes	no	yes	no	yes	no	no	yes	no	no	yes	yes	yes	no	no	yes	yes	yes	66.5101	47.0245	33.2307	38.388	22.6108	39.4751	19.4631	38.635	22.0099	31.8679	13.2225	10.4252	30.3026	27.9747	8.3203	7.89825
ATF5	activating transcription factor 5	ENSG00000169136	22809	19	49928702	49933935	1	no	down	indirect down	secondary				no	no	no	no	no	no	no	no	yes	no	no	no	yes	yes	no	no	no	no	yes	54.293	48.4707	43.9735	39.7653	29.7579	41.692	31.1061	38.2962	37.6724	42.5547	28.3793	13.2814	44.6679	38.9169	16.7162	16.0075
ZNF710	zinc finger protein 710	ENSG00000140548	374655	15	90001324	90082206	1	no	down	direct down	secondary				no	no	no	no	no	no	no	no	no	no	no	no	yes	no	no	no	no	no	yes	76.5919	70.8598	97.3587	58.9884	42.8027	61.7188	47.8339	59.6533	54.0671	94.1986	81.9652	51.1108	100.726	90.8295	46.5575	38.9752
CDKN1A	cyclin dependent kinase inhibitor 1A	ENSG00000124762	1026	6	36676460	36687337	1	no	down	direct down	secondary				no	no	no	no	no	no	no	no	no	no	no	no	no	yes	no	no	no	no	yes	114.74	108.344	74.8163	57.7795	65.7446	78.2328	73.9303	80.6162	82.634	71.665	57.2079	35.2694	81.9368	70.3868	38.176	32.4351
PEAK3	PEAK family member 3	ENSG00000188305	374872	19	2274631	2282175	-1	no	down	indirect down	secondary				no	no	no	no	no	no	no	no	no	no	no	no	yes	yes	no	no	no	yes	yes	6.90118	6.12591	10.7178	4.74949	4.21904	5.85349	3.57109	5.99792	4.94769	10.3959	7.40395	5.15422	14.0647	10.9317	3.81831	2.44126
CAMK1	calcium/calmodulin dependent protein kinase I	ENSG00000134072	8536	3	9757347	9769992	-1	yes	down	indirect down	secondary	1.48	368.31	405.1	no	yes	no	yes	no	no	no	no	yes	no	no	yes	yes	yes	no	no	yes	yes	yes	10.3997	17.3334	40.595	6.99154	6.53675	6.59206	7.46004	5.57242	8.36305	38.8041	17.4688	4.25932	38.6895	33.8924	6.24142	4.08709
AHRR	aryl-hydrocarbon receptor repressor	ENSG00000063438	57491	5	321714	438291	1	no	down	indirect down	secondary				no	no	no	no	no	no	no	no	no	no	no	no	yes	yes	no	no	yes	no	yes	126.32	215.643	310.605	102.476	117.116	96.2918	112.175	66.7789	95.9476	294.836	204.733	105.905	273.676	244.237	108.672	87.7282
LILRB3	leukocyte immunoglobulin like receptor B3	ENSG00000204577	102725035	19	54216278	54223506	-1	yes	down	indirect down	secondary	1.42	388.48	374.65	no	no	no	no	no	no	no	no	yes	no	no	yes	yes	yes	no	no	yes	yes	yes	45.2296	39.3519	87.9006	35.3964	24.3925	34.0783	24.0967	35.6779	26.3921	83.6927	53.7117	30.1406	97.1958	85.9291	30.9599	27.253
SLC24A4	solute carrier family 24 member 4	ENSG00000140090	123041	14	92322581	92501481	1	yes	up	direct up	secondary	0.69	364.77	317.84	no	no	no	no	no	no	no	yes	yes	no	no	yes	yes	yes	no	no	yes	yes	yes	6.80318	7.42622	6.26173	5.70827	8.72634	7.57151	6.25461	6.61682	6.67878	5.96348	24.8136	49.3977	8.39372	11.6576	38.7604	50.0868
RGS12	regulator of G protein signaling 12	ENSG00000159788	6002	4	3293028	3439913	1	yes	down	indirect down	secondary	1	378.38	361.86	no	no	no	no	no	no	no	no	yes	no	no	yes	yes	yes	no	no	yes	yes	yes	17.9534	15.7504	33.6945	13.0017	9.29973	14.3385	10.5954	12.1479	10.5291	31.9837	17.0265	9.21997	38.794	30.7021	11.7936	9.25081
IER3	immediate early response 3	ENSG00000137331	8870	6	30743199	30744548	-1	yes	down	direct down	primary	0.95	395.6	362.78	yes	yes	no	yes	no	yes	no	yes	yes	no	no	yes	yes	yes	no	no	yes	yes	yes	229.076	123.141	160.583	88.2037	39.5739	109.68	39.7605	109.246	48.436	151.068	48.6387	18.1369	215.736	161.949	19.0204	16.5724
IL1R2	interleukin 1 receptor type 2	ENSG00000115590	7850	2	101991960	102028544	1	no	up	direct up	secondary				no	no	no	no	no	no	no	yes	no	no	no	yes	no	no	no	no	no	no	no	3.88708	5.17012	17.4513	2.44346	12.631	3.56701	10.2274	2.72031	7.66108	16.8025	88.5825	48.4551	18.4655	21.847	61.5605	50.6882
CTTNBP2NL	CTTNBP2 N-terminal like	ENSG00000143079	55917	1	112396214	112463456	1	no	down	indirect down	primary				no	no	no	no	no	no	no	no	no	no	no	no	no	no	no	no	no	no	yes	23.8105	22.9068	33.0234	14.9921	13.6666	16.9239	13.397	15.3605	12.1775	30.9804	20.545	15.2202	32.692	29.8146	15.5314	15.8473
GPR35	G protein-coupled receptor 35	ENSG00000178623	2859	2	240605430	240631259	1	no	down	direct down	primary				no	yes	no	yes	no	yes	no	no	no	no	no	no	no	no	no	no	no	no	no	79.212	65.4895	27.7917	46.128	22.8225	44.4292	27.387	52.8759	31.0072	26.1681	18.12	12.3864	29.6849	26.9282	13.7896	14.6842
GPR162	G protein-coupled receptor 162	ENSG00000250510	27239	12	6821624	6829972	1	yes	down	indirect down	primary				no	yes	no	yes	no	yes	no	no	yes	no	no	yes	yes	yes	no	no	yes	yes	yes	13.0364	25.2144	30.0824	7.67111	10.4949	8.44096	9.23922	7.57552	10.3369	28.3476	21.0343	7.75913	23.793	26.6837	9.85944	8.68056
RAB32	RAB32, member RAS oncogene family	ENSG00000118508	10981	6	146543833	146554953	1	no	down	indirect down	secondary				no	no	no	no	no	no	no	no	no	no	no	no	yes	yes	no	no	no	yes	yes	5.97617	5.41535	11.8878	4.69483	2.99951	5.52316	3.27067	4.24653	3.27474	11.1126	5.96028	3.94725	12.6995	9.31936	4.18482	3.61858
TTYH2	tweety family member 2	ENSG00000141540	94015	17	74213571	74262020	1	no	down	direct down	secondary				no	no	no	no	no	no	no	no	no	no	no	no	no	no	no	no	no	yes	yes	31.8206	20.8611	23.7777	37.1707	17.3237	31.1097	19.6882	36.9555	20.0055	22.1352	12.7982	11.8822	22.5183	17.8431	10.6004	10.6183
SALL4	spalt like transcription factor 4	ENSG00000101115	57167	20	51782331	51802521	-1	no	NA	NA	secondary				no	no	no	no	no	no	no	no	no	no	no	no	yes	no	no	no	yes	yes	no	1.87083	1.81171	2.38426	2.07215	1.43352	1.10077	1.87793	1.3421	2.32872	2.18443	0.928857	1.11615	1.74209	2.096	0.838911	0.388838
PTX3	pentraxin 3	ENSG00000163661	5806	3	157436850	157443633	1	no	down	direct down	primary				no	yes	no	no	no	no	no	no	yes	no	no	yes	yes	no	no	no	no	yes	yes	30.5436	9.93345	1.79227	11.9622	3.64684	15.6795	4.69725	16.5874	3.98349	1.57941	0.492649	0.132751	2.2067	2.35377	0.135764	0.157372
MARCKSL1	MARCKS like 1	ENSG00000175130	65108	1	32333839	32336233	-1	yes	down	direct down	secondary	1.39	399.97	352.34	no	no	no	no	no	no	no	no	yes	no	no	yes	yes	yes	no	no	yes	yes	yes	69.1479	62.8508	77.5633	45.5631	35.385	57.4169	37.3376	47.5092	39.5536	70.9516	44.2283	25.2311	86.4662	76.4013	26.9256	23.4406
LMNA	lamin A/C	ENSG00000160789	4000	1	156082573	156140081	1	yes	down	direct down	primary	2.39	401.66	393.51	no	yes	no	yes	no	yes	no	no	yes	no	no	yes	yes	yes	no	no	yes	yes	yes	247.975	198.76	215.344	127.449	59.4384	135.349	72.5004	139.944	84.8266	195.948	116.261	44.3275	235.882	203.582	60.3546	45.8927
IFNGR1	interferon gamma receptor 1	ENSG00000027697	3459	6	137197485	137219449	-1	no	down	indirect down	secondary				no	no	no	no	no	no	no	no	yes	no	no	yes	yes	no	no	no	yes	yes	yes	76.3214	87.3036	230.321	63.1686	63.8743	63.9898	55.3416	59.3083	58.6772	208.73	111.685	91.3787	219.634	200.42	83.7415	86.4479
SLC8A1	solute carrier family 8 member A1	ENSG00000183023	6546	2	40097270	40611053	-1	yes	down	indirect down	secondary	0.66	334.08	313.87	no	no	no	no	no	no	no	no	yes	no	no	yes	yes	yes	no	no	yes	yes	yes	56.3819	41.0102	133.916	46.0581	23.3905	48.6443	24.0881	52.4305	28.6975	121.115	56.0702	34.7959	136.649	111.331	31.2669	23.8936
TPST1	tyrosylprotein sulfotransferase 1	ENSG00000169902	8460	7	66205317	66420543	1	no	up	direct up	secondary				no	no	no	no	no	no	no	no	no	no	no	no	no	no	no	no	no	yes	no	2.13992	8.61301	6.80518	1.84268	12.5411	2.30349	9.8387	2.62956	6.59788	5.94247	15.8356	16.3031	9.4298	15.0059	16.9	15.5423
MAFF	MAF bZIP transcription factor F	ENSG00000185022	23764	22	38200767	38216507	1	no	up	indirect up	primary				no	yes	no	no	no	no	no	no	no	no	no	no	no	no	no	no	no	no	no	100.262	79.8984	33.3611	56.1525	36.5459	59.7102	44.063	63.4605	45.846	30.2533	40.3143	30.0829	37.7162	34.4327	32.4177	30.8369
NLRP12	NLR family pyrin domain containing 12	ENSG00000142405	91662	19	53793741	53824394	-1	no	down	direct down	secondary				no	no	no	no	no	no	no	no	no	no	no	no	yes	no	no	no	no	yes	yes	6.12105	3.25622	15.8375	7.53173	2.47017	9.24288	2.91086	9.28047	3.18873	14.2183	8.77306	6.53209	22.5926	17.2415	6.65533	4.89994
PLXNC1	plexin C1	ENSG00000136040	10154	12	94148577	94307675	1	yes	down	indirect down	secondary	0.36	313.07	327.41	no	no	no	no	no	no	no	no	yes	no	no	yes	yes	yes	no	no	yes	yes	yes	131.811	163.028	254.549	126.645	101.252	119.845	97.6096	106.799	98.2521	226.946	110.044	94.6298	257.866	226.099	83.3967	75.6024
CD36	CD36 molecule	ENSG00000135218	948	7	80369575	80679277	1	no	down	indirect down	primary				no	yes	no	yes	no	yes	no	yes	yes	no	no	yes	yes	no	no	no	no	yes	yes	85.3235	67.8825	113.513	46.0384	28.0167	49.9915	20.3088	37.6719	21.3264	101.34	35.2157	37.613	132.962	107.043	34.1853	38.6682
SPACA6	sperm acrosome associated 6	ENSG00000182310	147650	19	51689128	51712387	1	no	down	indirect down	secondary				no	yes	no	yes	no	no	no	no	no	no	no	yes	yes	yes	no	no	yes	yes	yes	6.79805	7.77803	10.0479	5.89441	2.41554	4.46351	2.90182	2.76537	3.11352	9.06467	5.65846	3.16475	9.57892	9.20013	2.35995	2.94628
SCIMP	SLP adaptor and CSK interacting membrane protein	ENSG00000161929	388325	17	5208920	5234860	-1	no	NA	NA	secondary				no	no	no	no	no	no	no	no	no	no	no	no	no	yes	no	no	no	no	no	12.1772	10.4917	16.4778	16.3477	14.2643	14.3046	15.706	17.7477	14.4687	14.7877	26.3603	38.8698	15.6712	13.4681	30.1397	37.872
HSPA1A	heat shock protein family A (Hsp70) member 1A	ENSG00000204389	3303	6	31815543	31817946	1	no	down	indirect down	secondary				no	no	no	no	no	no	no	no	no	no	no	no	yes	no	no	no	no	no	yes	102.141	104.834	207.775	97.8166	84.2403	78.7783	79.9	75.4769	77.2122	184.898	152.081	106.891	175.631	172.193	100.138	83.2344
DAPK1	death associated protein kinase 1	ENSG00000196730	1612	9	87497228	87708634	1	yes	down	indirect down	secondary	0.56	273.03	311.74	no	no	no	no	no	no	no	no	yes	no	no	yes	yes	yes	no	no	yes	yes	yes	146.87	153.296	273.391	124.522	91.3022	135.242	97.1525	126.437	109.221	243.39	125.051	90.7794	263.087	219.666	73.5746	69.5797
NEBL	nebulette	ENSG00000078114	10529	10	20779973	21293011	-1	yes	down	direct down	secondary				no	no	no	no	no	no	no	yes	yes	no	no	yes	yes	yes	no	no	yes	yes	yes	1.93854	1.9095	7.99892	1.41968	0.743106	2.23785	0.740419	1.88813	1.04241	7.16697	0.95305	0.666373	9.11039	8.3588	0.222088	0.76445
SOD2	superoxide dismutase 2	ENSG00000112096	6648	6	159669069	159762529	-1	no	NA	NA	secondary				no	no	no	no	no	no	no	no	yes	no	no	no	yes	yes	no	no	no	no	yes	2242.67	1996.95	1191.85	1606.81	1289.79	2124.56	1260.81	1808.64	1345.81	1058.57	622.488	477.763	1200.4	1032.16	494.986	473.148
KYNU	kynureninase	ENSG00000115919	8942	2	142877657	143055833	1	no	NA	NA	secondary				no	no	no	yes	no	yes	no	no	yes	no	no	no	yes	yes	no	no	no	no	yes	289.643	438.69	364.513	243.368	267.543	275.161	219.451	239.566	229.761	323.968	194.39	154.313	317.561	300.445	158.692	145.988
LMO2	LIM domain only 2	ENSG00000135363	4005	11	33858576	33892076	-1	no	down	indirect down	secondary				no	no	no	no	no	no	no	no	no	no	no	no	no	no	no	no	yes	yes	no	23.0343	12.3415	25.7107	21.1593	9.50186	25.3015	10.2378	27.7826	10.4119	22.7968	13.711	9.8721	30.7609	24.6649	9.77964	10.7593
CSF2RA	colony stimulating factor 2 receptor subunit alpha	ENSG00000198223	1438	X	1268800	1310381	1	yes	down	direct down	primary	0.76	287.77	351.75	no	yes	no	yes	no	yes	no	no	yes	no	no	yes	yes	yes	no	no	yes	yes	yes	93.1523	119.955	128.846	69.8533	56.2065	69.3168	52.7131	70.3988	63.1282	114.605	60.7243	37.4531	124.358	107.057	37.7145	36.5637
CEACAM19	CEA cell adhesion molecule 19	ENSG00000186567	56971	19	44662278	44684359	1	no	NA	NA	secondary				no	no	no	no	no	no	no	no	no	no	no	no	yes	no	no	no	no	yes	yes	1.96369	1.02604	5.35915	1.05134	0.75011	1.12252	0.911228	1.07355	0.820551	4.84367	2.79061	1.24512	4.15787	3.72304	1.77271	1.39137
DUSP5	dual specificity phosphatase 5	ENSG00000138166	1847	10	110497907	110511533	1	no	down	direct down	secondary				no	no	no	no	no	no	no	no	no	no	no	no	no	yes	no	no	no	no	yes	47.287	28.4937	24.9	47.1567	24.8538	40.5759	29.9252	44.5886	32.7634	22.0838	12.6861	10.5859	24.6102	22.2581	10.1874	10.9245
FCGR2A	Fc fragment of IgG receptor IIa	ENSG00000143226	2212	1	161505430	161524013	1	no	NA	NA	secondary				no	no	no	no	no	no	no	no	no	no	no	no	no	no	no	no	no	no	yes	24.9408	35.2587	139.197	23.841	42.0949	25.1002	38.2534	24.7314	33.4597	123.068	93.6705	72.0743	166.631	145.808	63.4719	58.0819
IL18	interleukin 18	ENSG00000150782	3606	11	112143253	112164096	-1	yes	down	direct down	secondary	0.44	335.47	389.9	no	no	no	no	no	no	no	no	yes	no	no	yes	yes	yes	no	no	yes	yes	yes	4.80722	3.21502	8.17243	4.42351	1.28432	3.37033	1.48876	3.75943	1.73268	7.26409	2.56274	2.32109	8.1677	6.2819	2.24734	2.58509
LGALS1	galectin 1	ENSG00000100097	3956	22	37675636	37679802	1	yes	down	direct down	secondary				no	yes	no	yes	no	no	no	no	yes	no	no	yes	yes	yes	no	no	yes	yes	yes	88.7748	82.3552	66.7815	56.5519	39.3056	58.3306	41.4029	56.6997	47.3982	58.7903	45.3774	20.8786	70.7752	61.8389	20.748	17.3261
UACA	uveal autoantigen with coiled-coil domains and ankyrin repeats	ENSG00000137831	55075	15	70654554	70763558	-1	no	NA	NA	secondary				no	no	no	no	no	no	no	no	no	no	no	no	yes	no	no	no	no	no	no	1.25007	1.55722	5.91061	0.958268	1.562	1.1056	1.14805	0.77353	1.14141	5.18337	2.78927	3.13329	4.0266	4.96322	2.9174	1.48217
GNB4	G protein subunit beta 4	ENSG00000114450	59345	3	179396088	179451476	-1	no	NA	NA	secondary				no	no	no	no	no	no	no	no	no	no	no	yes	yes	no	no	no	no	yes	yes	27.5861	38.7399	81.2403	20.1616	27.4616	23.6933	23.3254	21.7041	20.2751	71.2111	45.2282	36.5938	71.8492	62.3797	30.4696	29.7128
RASA4B	RAS p21 protein activator 4B	ENSG00000170667	100271927	7	102479976	102517777	-1	no	down	indirect down	primary				no	no	no	no	no	no	no	no	yes	no	no	no	no	yes	no	no	no	no	no	42.7866	64.4288	79.8521	42.1565	40.8603	32.83	42.1011	28.5494	42.6271	70.332	48.3024	31.872	78.701	78.0042	39.7307	35.8037
MMP14	matrix metallopeptidase 14	ENSG00000157227	4323	14	22836560	22849041	1	no	down	indirect down	secondary				no	yes	no	no	no	no	no	no	yes	no	no	yes	yes	yes	no	no	no	no	yes	82.08	117.652	140.894	50.1635	53.5946	54.5354	58.9911	44.3032	64.3465	123.811	86.2419	37.1323	197.357	155.089	48.1228	40.6658
LRRC3	leucine rich repeat containing 3	ENSG00000160233	81543	21	44455510	44462196	1	no	down	indirect down	secondary				no	no	no	yes	no	no	no	no	no	no	no	no	no	no	no	no	no	no	no	5.05775	4.41558	5.39042	2.20215	2.11183	2.39341	1.42547	2.65673	2.02206	4.71424	3.63345	2.41598	5.89237	5.13493	2.19859	1.88978
EFHC2	EF-hand domain containing 2	ENSG00000183690	80258	X	44147872	44343672	-1	no	NA	NA	secondary				no	no	no	no	no	no	no	no	no	no	no	no	no	no	no	no	no	yes	no	1.45805	2.18736	1.73969	2.40356	1.66047	1.3192	1.5575	1.87193	1.52718	1.53708	0.653943	0.850644	1.10368	0.671517	0.408847	0.76445
ATP1B1	ATPase Na+/K+ transporting subunit beta 1	ENSG00000143153	481	1	169105697	169132722	1	no	down	direct down	primary				no	no	no	yes	no	yes	no	no	no	no	no	no	no	no	no	no	no	no	no	18.2264	23.1241	7.34884	13.8826	11.1249	8.56053	10.4691	10.3084	8.85934	6.29023	8.03035	7.87966	6.5701	8.18121	6.64715	6.07564
FXYD6	FXYD domain containing ion transport regulator 6	ENSG00000137726	53826	11	117836976	117877486	-1	no	NA	NA	secondary				no	no	no	no	no	no	no	no	yes	no	no	yes	yes	yes	no	no	yes	yes	yes	2.64214	0.621688	0.463613	3.2727	1.56599	5.55455	2.15076	2.87557	1.58066	0.384204	1.42555	3.05846	0.755485	0.713288	2.61561	3.00687
CP	ceruloplasmin	ENSG00000047457	1356	3	149162410	149221829	-1	no	NA	NA	secondary				no	no	no	no	no	no	no	no	no	no	no	no	yes	yes	no	no	yes	yes	yes	0	2.83856	2.09917	0	3.89819	0	2.43091	0.106954	2.34648	1.81553	2.51435	7.08403	2.94645	4.53415	8.37539	8.67759
MYCL	MYCL proto-oncogene, bHLH transcription factor	ENSG00000116990	4610	1	39895426	39902256	-1	yes	down	indirect down	primary	1.22	309.59	322.99	yes	no	yes	no	yes	no	no	no	yes	no	no	yes	yes	yes	no	no	yes	yes	yes	6.28214	7.4371	58.584	33.6197	13.6358	31.0949	14.3696	31.7996	11.6188	50.6804	29.1796	16.058	57.4227	48.7407	16.8398	13.9913
PLA2G4C	phospholipase A2 group IVC	ENSG00000105499	8605	19	48047843	48110817	-1	no	down	indirect down	primary				no	no	no	no	no	no	no	no	yes	no	no	yes	yes	yes	no	no	yes	no	yes	4.80868	9.99329	20.1365	3.68386	6.45787	4.56799	6.73086	3.33689	6.74199	17.44	8.64401	5.94811	20.278	23.0654	6.26925	5.322
EMILIN2	elastin microfibril interfacer 2	ENSG00000132205	84034	18	2847006	2916003	1	yes	down	direct down	secondary	0.92	324.58	328.54	no	yes	no	no	no	no	no	no	yes	no	no	yes	yes	yes	no	no	yes	yes	yes	220.795	191.034	307.515	161.116	91.1359	180.111	106.182	171.807	110.687	265.427	141.732	80.546	337.749	273.897	79.5271	71.4515
GAPT	GRB2 binding adaptor protein, transmembrane	ENSG00000175857	202309	5	58491435	58497090	1	no	NA	NA	secondary				no	no	no	no	no	no	no	no	no	no	no	yes	yes	yes	no	no	yes	yes	yes	150.354	154.281	221.384	154.601	100.494	195.601	89.6663	142.625	92.5107	190.577	92.3143	83.1123	187.096	172.668	68.2546	64.3298
POU2F2	POU class 2 homeobox 2	ENSG00000028277	5452	19	42086110	42196585	-1	no	down	direct down	secondary				no	no	no	no	no	no	no	no	no	no	no	no	no	yes	no	no	no	no	no	326.396	166.79	154.697	291.228	119.993	260.739	129.801	267.945	129.689	133.053	85.4774	65.6889	148.084	132.271	80.635	77.2406
IQSEC2	IQ motif and Sec7 domain ArfGEF 2	ENSG00000124313	23096	X	53225828	53321350	-1	yes	down	indirect down	secondary	0.69	363.33	347.95	no	no	no	no	no	no	no	no	yes	no	no	yes	yes	yes	no	no	yes	yes	yes	5.67284	5.38098	31.7703	7.13138	3.74378	5.86804	4.83635	5.94729	5.22215	27.6057	12.5685	7.70557	26.8574	25.1131	7.41628	6.10989
FZD1	frizzled class receptor 1	ENSG00000157240	8321	7	91264433	91271326	1	no	down	indirect down	secondary				no	no	no	no	no	no	no	no	no	no	no	yes	yes	yes	no	no	yes	yes	yes	7.45278	8.80778	19.3572	5.30397	5.52432	5.02003	5.90592	5.10849	7.11424	16.5972	11.5684	7.55131	22.4803	17.911	5.64094	6.70481
TASL	TLR adaptor interacting with endolysosomal SLC15A4	ENSG00000120280	80231	X	30558809	30577766	-1	no	down	direct down	secondary				no	no	no	no	no	no	no	no	no	no	no	no	no	yes	no	no	no	no	no	13.4401	13.1429	15.726	11.2905	8.62532	12.5698	8.36405	11.7883	9.75208	13.5338	8.50355	7.71725	13.2022	14.0252	6.83995	5.91105
ASAP2	ArfGAP with SH3 domain, ankyrin repeat and PH domain 2	ENSG00000151693	8853	2	9206765	9405683	1	yes	up	direct up	primary				yes	yes	yes	yes	yes	yes	no	no	yes	no	no	yes	yes	yes	no	no	yes	yes	yes	5.33317	4.27705	5.18734	33.5074	17.8735	29.6101	21.46	23.8599	19.2249	4.26265	6.23921	22.5971	4.0683	7.74374	20.3249	28.9123
CARD9	caspase recruitment domain family member 9	ENSG00000187796	64170	9	136361903	136373681	-1	no	down	indirect down	secondary				no	no	no	no	no	no	no	no	no	no	no	no	no	no	no	no	no	no	yes	14.4285	19.8638	84.0607	15.7879	15.2227	14.1199	15.3348	15.0619	15.5104	72.3771	56.0605	37.6764	87.9441	70.3073	38.1228	36.1236
FLVCR2	FLVCR heme transporter 2	ENSG00000119686	55640	14	75578620	75663214	1	yes	down	indirect down	primary				no	yes	yes	yes	no	yes	no	no	yes	no	no	yes	yes	yes	no	no	yes	yes	yes	31.1113	33.0975	62.4493	15.3146	12.5958	13.5056	10.8213	16.4484	12.5751	53.7723	36.2441	17.5482	60.9527	53.2049	19.1521	15.4617
HCK	HCK proto-oncogene, Src family tyrosine kinase	ENSG00000101336	3055	20	32052197	32101856	1	yes	down	indirect down	secondary				no	no	no	no	no	no	no	no	yes	no	no	yes	yes	yes	no	no	yes	yes	yes	170.797	154.561	219.797	136.853	97.0111	158.751	100.264	134.026	114.548	188.657	135.668	69.4842	218.261	191.143	79.2189	68.0817
JAK2	Janus kinase 2	ENSG00000096968	3717	9	4984390	5129948	1	no	NA	NA	secondary				no	no	no	no	no	no	no	no	no	no	no	no	yes	no	no	no	no	no	no	71.6388	92.4856	134.092	85.0349	76.464	77.8646	67.9499	66.8586	67.0496	114.827	61.8496	61.4818	102.248	101.339	58.7432	56.2855
ASRGL1	asparaginase and isoaspartyl peptidase 1	ENSG00000162174	80150	11	62337448	62393412	1	no	down	indirect down	secondary				no	no	no	no	no	no	no	no	no	no	no	yes	yes	yes	no	no	yes	yes	yes	2.43075	2.54045	8.43602	1.73039	1.59859	2.29375	1.65528	1.2762	1.94348	7.28603	3.41434	2.84511	5.85816	7.31993	2.39284	2.04129
NCR3LG1	natural killer cell cytotoxicity receptor 3 ligand 1	ENSG00000188211	374383	11	17351800	17377341	1	no	up	indirect up	primary				no	no	no	yes	no	yes	no	no	no	no	no	no	no	no	no	no	no	no	no	60.0838	61.2571	28.7442	49.5814	35.5303	40.4235	29.6743	41.6262	30.1748	24.5081	29.6353	24.5476	26.0913	27.7744	28.5561	27.261
NAGK	N-acetylglucosamine kinase	ENSG00000124357	55577	2	71064344	71079808	1	no	down	indirect down	secondary				no	no	no	no	no	no	no	no	no	no	no	no	yes	no	no	no	no	yes	no	187.012	170.223	252.676	186.754	113.877	175.267	122.099	186.481	125.407	215.72	146.989	118.127	226.45	195.059	118.509	104.283
ZNF467	zinc finger protein 467	ENSG00000181444	168544	7	149764182	149773588	-1	no	down	indirect down	secondary				no	no	no	no	no	no	no	no	yes	no	no	no	yes	no	no	no	no	yes	yes	8.35631	6.40944	15.9398	7.42831	2.68427	6.32737	2.65013	4.62835	3.37552	13.4027	11.5837	5.88695	15.0199	13.9885	6.57036	4.83249
RNF19B	ring finger protein 19B	ENSG00000116514	127544	1	32936445	32964809	-1	no	down	direct down	secondary				no	no	no	no	no	no	no	no	no	no	no	no	no	yes	no	no	no	no	yes	153.077	111.775	109.084	122.327	67.5956	138.64	71.1841	132.231	73.5446	92.7595	64.601	47.8408	112.582	100.37	52.6694	47.3767
GRK3	G protein-coupled receptor kinase 3	ENSG00000100077	157	22	25564675	25729294	1	yes	down	indirect down	primary	0.41	298.04	286.32	no	no	no	no	no	yes	no	no	yes	no	no	yes	yes	yes	no	no	yes	yes	yes	113.007	121.53	159.398	95.1166	73.1551	103.337	68.8207	90.0754	66.2861	135.134	80.725	65.1306	134.457	122.455	67.7261	62.7846
S100A9	S100 calcium binding protein A9	ENSG00000163220	6280	1	153357854	153361023	1	yes	down	direct down	secondary	0.87	385	338.55	no	yes	no	yes	no	no	no	yes	yes	no	no	yes	yes	yes	no	no	yes	yes	yes	365.388	184.15	413.252	243.008	73.1874	276.248	79.921	255.822	108.152	349.533	126.22	54.5564	414.372	360.103	72.2522	53.0989
ATP6V1B2	ATPase H+ transporting V1 subunit B2	ENSG00000147416	526	8	20197381	20226819	1	no	NA	NA	secondary				no	no	no	no	no	no	no	no	yes	no	no	yes	yes	no	no	no	no	no	yes	153.599	218.51	422.979	157.232	194.098	188.314	171.794	168.383	173.406	356.959	233.061	184.917	396.911	345.469	178.867	184.507
ADA	adenosine deaminase	ENSG00000196839	100	20	44619522	44652233	-1	no	down	direct down	primary				yes	yes	no	yes	no	yes	no	no	no	no	no	no	no	no	no	no	no	no	no	197.983	148.062	54.9739	93.8013	50.0526	108.066	54.3724	102.827	67.2711	46.4818	35.5088	28.8837	60.0971	52.86	32.9851	33.2262
PMFBP1	polyamine modulated factor 1 binding protein 1	ENSG00000118557	83449	16	72112157	72176878	-1	no	down	indirect down	secondary				no	no	no	no	no	no	no	no	no	no	no	no	no	yes	no	no	no	no	no	2.07195	1.32415	5.28216	0.637206	1.37986	1.18579	1.67984	1.1146	1.9067	4.54395	2.75501	1.38165	2.82038	5.55097	2.34184	1.66524
IL18BP	interleukin 18 binding protein	ENSG00000137496	10068	11	71998613	72005715	1	no	down	indirect down	secondary				no	no	no	no	no	no	no	no	no	no	no	yes	yes	yes	no	no	yes	yes	yes	52.9424	62.3107	93.0367	50.5772	38.9552	41.0574	40.7641	52.2601	43.8003	78.9031	43.6079	41.1008	91.7226	76.1928	33.9571	36.6858
ADAMTSL4	ADAMTS like 4	ENSG00000143382	54507	1	150549369	150560937	1	yes	down	indirect down	secondary				no	yes	no	no	no	no	no	no	yes	no	no	yes	yes	yes	no	no	yes	yes	yes	11.6261	6.73544	24.7324	10.2283	2.40844	8.15934	4.19885	8.14502	4.43732	20.9786	13.4019	5.23545	25.2686	20.6468	7.3611	4.56911
PDGFC	platelet derived growth factor C	ENSG00000145431	56034	4	156760454	156971799	-1	yes	down	direct down	secondary	0.63	336.82	353.04	no	no	no	no	no	no	no	no	yes	no	no	yes	yes	yes	no	no	yes	yes	yes	18.9987	20.2618	28.4278	24.237	16.3764	27.3066	13.8542	25.3659	14.2817	23.8178	10.7283	6.2203	21.5615	21.8538	7.2594	7.23585
EMP3	epithelial membrane protein 3	ENSG00000142227	2014	19	48321509	48330553	1	no	NA	NA	secondary				no	no	no	no	no	no	no	no	no	no	no	no	no	no	no	no	no	no	yes	162.096	95.7595	103.072	121.996	71.8883	118.07	74.0699	132.109	81.609	86.567	63.2631	50.2599	103.507	97.5718	51.2736	50.5963
GPR157	G protein-coupled receptor 157	ENSG00000180758	80045	1	9100305	9129102	-1	yes	down	indirect down	primary	0.64	337.68	310.9	no	yes	no	yes	no	yes	no	no	yes	no	no	yes	yes	yes	no	no	yes	yes	yes	14.2235	26.4862	44.8894	9.13704	9.21616	8.76181	10.5836	7.56688	10.2964	37.7001	20.0577	13.5666	63.3946	38.518	12.9238	11.4004
MARCHF1	membrane associated ring-CH-type finger 1	ENSG00000145416	55016	4	163524298	164384050	-1	no	NA	NA	secondary				no	no	no	no	no	no	no	no	no	no	no	yes	yes	no	no	no	yes	yes	no	24.5158	34.4913	106.954	33.605	31.8556	25.6276	26.2641	20.3265	25.1683	89.3619	52.4107	44.2203	83.4731	80.1223	42.3462	40.5288
KNDC1	kinase non-catalytic C-lobe domain containing 1	ENSG00000171798	85442	10	133160219	133226412	1	no	down	direct down	secondary				no	no	no	no	no	no	no	no	yes	no	no	no	no	no	no	no	no	no	yes	4.19133	3.90094	1.51653	3.5263	1.51599	3.9119	2.36061	4.56477	1.56823	1.26144	0.580018	0	1.28805	2.20431	0.509283	0.535992
PSTPIP2	proline-serine-threonine phosphatase interacting protein 2	ENSG00000152229	9050	18	45983536	46072272	-1	yes	down	indirect down	secondary	0.32	320.96	311.05	no	no	no	no	no	no	no	yes	yes	no	no	yes	yes	yes	no	no	yes	yes	yes	101.373	73.7953	143.035	101.128	54.3659	117.65	56.2416	96.9691	52.1136	119.479	46.5443	39.0842	137.391	113.94	35.7619	35.3499
C19orf38	chromosome 19 open reading frame 38	ENSG00000214212	255809	19	10836575	10869790	1	no	down	direct down	secondary				no	no	no	no	no	no	no	no	yes	no	no	no	no	no	no	no	yes	yes	yes	8.1884	3.4768	8.63932	7.43226	1.85521	8.72574	2.73459	8.40631	1.93814	7.03723	4.2155	1.82764	9.39166	7.81365	2.55089	3.07074
ASCL2	achaete-scute family bHLH transcription factor 2	ENSG00000183734	430	11	2268498	2270588	-1	no	NA	NA	secondary				no	no	no	no	no	no	no	no	no	no	no	no	no	no	no	no	yes	yes	no	5.49055	7.08888	10.4236	5.76738	4.41597	5.89738	6.66698	6.33237	5.89765	8.73378	4.73974	4.31056	10.0976	8.67408	4.10599	3.65378
IRAK3	interleukin 1 receptor associated kinase 3	ENSG00000090376	11213	12	66189195	66254622	1	no	NA	NA	secondary				no	no	no	yes	no	yes	no	yes	yes	no	no	yes	yes	yes	no	no	yes	yes	yes	118.351	148.8	211.352	103.332	88.3855	112.736	79.8663	94.6829	78.0365	175.231	75.5874	60.5739	186.318	161.275	60.4552	49.747
RAB7B	RAB7B, member RAS oncogene family	ENSG00000276600	338382	1	205976740	206003461	-1	yes	down	indirect down	primary				no	yes	yes	yes	yes	yes	no	no	yes	no	no	yes	yes	yes	no	no	yes	yes	yes	17.2811	26.4113	26.4954	6.64979	7.127	5.50861	8.21994	5.12933	9.15145	22.0475	14.8831	6.46162	25.0778	23.6231	6.55596	4.76858
LILRB2	leukocyte immunoglobulin like receptor B2	ENSG00000131042	10288	19	54273812	54281184	-1	yes	down	indirect down	secondary	0.76	340.78	334.05	no	yes	no	yes	no	no	no	no	yes	no	no	yes	yes	yes	no	no	yes	yes	yes	216.285	148.148	263.129	146.956	52.2883	157.564	60.4192	139.247	71.0672	218.3	112.169	69.159	269.317	225.134	63.5499	53.3622
LRRK2	leucine rich repeat kinase 2	ENSG00000188906	120892	12	40196744	40369285	1	no	NA	NA	secondary				no	no	no	yes	no	yes	no	no	yes	no	no	yes	yes	yes	no	no	yes	yes	yes	59.8935	100.36	260.227	64.7734	62.6314	70.2664	51.853	55.983	52.7131	214.957	109.937	75.9602	225.703	202.185	70.6194	65.3456
ARPIN	actin related protein 2/3 complex inhibitor	ENSG00000242498	348110	15	89895006	89912952	-1	yes	down	indirect down	secondary	0.95	379.17	378.46	no	yes	no	no	no	yes	no	yes	yes	no	no	yes	yes	yes	no	no	yes	yes	yes	2.57103	3.98333	33.7861	2.84427	0.731328	1.83934	1.3119	1.24641	1.02124	27.936	10.0971	3.76036	37.0542	29.405	5.09147	4.24055
CIITA	class II major histocompatibility complex transactivator	ENSG00000179583	4261	16	10866222	10943021	1	no	down	indirect down	secondary				no	no	no	no	no	no	no	no	no	no	no	no	no	no	no	no	no	yes	no	279.604	314.008	518.386	279.57	233.303	239.119	268.537	257.267	273.82	427.897	320.484	250.271	500.766	400.576	249.438	231.807
CLIC2	chloride intracellular channel 2	ENSG00000155962	1193	X	155276211	155334657	-1	no	NA	NA	secondary				no	yes	no	no	no	no	no	no	yes	no	no	yes	yes	yes	no	no	no	yes	yes	4.03249	5.83752	6.50753	3.87938	2.11012	2.8138	2.59289	2.5723	2.88867	5.3668	2.2233	1.4352	6.01771	5.08161	1.3226	1.98268
ACP5	acid phosphatase 5, tartrate resistant	ENSG00000102575	54	19	11574660	11579008	-1	no	NA	NA	secondary				no	no	no	no	no	no	no	no	yes	no	no	no	yes	yes	no	no	no	yes	yes	15.9594	17.0716	56.1766	13.1268	19.5224	15.1285	19.9755	15.1867	21.4047	46.2459	37.5776	22.5019	69.8494	58.6576	26.8461	22.4981
ICAM1	intercellular adhesion molecule 1	ENSG00000090339	3383	19	10271093	10286615	1	no	down	direct down	secondary				no	no	no	no	no	no	no	no	yes	no	no	no	no	yes	no	no	no	no	yes	145.764	116.732	122.326	132.717	102.177	140.73	105.021	134.451	115.247	100.839	68.3782	46.1793	131.469	119.872	54.8466	54.5134
MB21D2	Mab-21 domain containing 2	ENSG00000180611	151963	3	192796815	192917856	-1	yes	down	direct down	primary	0.81	305.03	320.32	no	yes	no	yes	no	no	no	no	yes	no	no	yes	yes	yes	no	no	yes	yes	yes	15.0239	14.3362	18.9949	9.92203	5.69273	11.2233	5.29421	11.7243	6.98218	15.6619	7.09539	3.80345	25.1042	18.7588	4.23601	3.96072
CDC42EP2	CDC42 effector protein 2	ENSG00000149798	10435	11	65314866	65322417	1	no	NA	NA	secondary				no	no	no	no	no	no	no	no	no	no	no	no	no	no	no	no	no	no	yes	14.8342	9.48108	9.00268	12.6914	5.17757	14.6541	7.04455	14.0261	7.19707	7.54039	3.95004	2.00668	7.45401	8.58614	2.74388	1.97563
RASA4	RAS p21 protein activator 4	ENSG00000105808	10156	7	102573807	102616756	-1	yes	down	indirect down	secondary	0.62	365.51	269.79	no	no	no	yes	no	no	no	yes	yes	no	no	yes	yes	yes	no	no	yes	yes	yes	114.613	138.691	233.32	76.2039	75.8482	66.1016	71.3133	70.0992	75.9464	191.452	91.7235	57.5752	244.251	215.131	71.297	72.6575
S100A4	S100 calcium binding protein A4	ENSG00000196154	6275	1	153543613	153550136	-1	yes	down	indirect down	secondary	0.37	292.47	325.52	no	no	no	no	no	no	no	yes	yes	no	no	yes	yes	yes	no	no	yes	yes	yes	93.4118	46.3179	146.531	87.0516	28.7953	80.364	31.1491	82.5605	34.2753	120.241	32.7766	24.7208	155.168	115.588	23.88	20.4182
IFNGR2	interferon gamma receptor 2	ENSG00000159128	3460	21	33403413	33479348	1	no	NA	NA	secondary				no	no	no	yes	no	no	no	no	no	no	no	yes	yes	yes	no	no	yes	no	yes	130.513	101.597	110.608	93.0641	57.0009	104.162	54.8614	99.3117	57.9416	90.0042	62.7331	46.6831	115.599	98.139	44.175	41.2287
RASAL1	RAS protein activator like 1	ENSG00000111344	8437	12	113098819	113136239	-1	yes	down	direct down	primary				no	yes	no	yes	no	yes	no	yes	yes	no	no	yes	yes	yes	no	no	yes	yes	yes	51.8302	82.5313	106.802	22.7647	14.5829	25.0592	15.3933	31.4473	17.5797	87.5769	39.3056	9.14136	92.6978	86.2826	15.141	9.50077
TREML4	triggering receptor expressed on myeloid cells like 4	ENSG00000188056	285852	6	41228339	41238882	1	no	NA	NA	secondary				no	no	no	no	no	no	no	no	no	no	no	no	yes	no	no	no	no	yes	no	2.38333	2.15264	1.94195	1.47582	1.54289	1.10314	1.55568	1.35336	1.88553	1.63109	1.43764	0.57671	1.41231	1.68204	0.728743	0.17646
MCTP1	multiple C2 and transmembrane domain containing 1	ENSG00000175471	79772	5	94703741	95284575	-1	yes	down	indirect down	secondary	0.45	277.43	348.28	no	no	no	yes	no	no	no	yes	yes	no	no	yes	yes	yes	no	no	yes	yes	yes	34.1203	40.3842	70.434	33.247	20.8197	31.7886	18.2492	28.8824	21.0421	56.8195	15.4882	8.83282	60.3344	51.4557	8.52059	9.5224
RHOU	ras homolog family member U	ENSG00000116574	58480	1	228735479	228746664	1	yes	down	direct down	primary	0.45	315.22	313.25	no	yes	no	yes	no	yes	no	yes	yes	no	no	yes	yes	yes	no	no	yes	yes	yes	82.1702	131.032	115.709	45.9566	44.9815	48.3711	37.1778	39.3628	44.5774	93.4671	34.4966	22.9956	87.3202	79.5228	20.5661	17.7319
ETV5	ETS variant transcription factor 5	ENSG00000244405	2119	3	186046314	186110318	-1	yes	down	indirect down	secondary	0.45	302.42	332.02	no	no	no	no	no	no	no	yes	yes	no	no	yes	yes	yes	no	no	yes	yes	yes	1.45292	1.09351	34.367	0.160531	0.387045	0.226022	0.179582	0.636788	0.383614	27.636	3.55345	2.33737	38.9235	30.9498	1.50274	1.19673
CTSS	cathepsin S	ENSG00000163131	1520	1	150730079	150765957	-1	no	NA	NA	secondary				no	no	no	no	no	no	no	no	no	no	no	no	no	no	no	no	no	no	yes	219.338	249.093	785.279	227.711	219.784	238.221	192.605	237.584	188.996	632.902	449.081	365.99	762.081	669.991	384.199	367.714
RTN2	reticulon 2	ENSG00000125744	6253	19	45485294	45497055	-1	no	down	direct down	primary				no	no	no	no	no	yes	no	no	no	no	no	no	no	no	no	no	no	no	yes	10.656	11.8627	10.7855	6.66751	5.49585	6.3567	5.87505	5.52441	4.9923	8.72226	5.56572	4.43429	11.9598	11.3354	4.81975	4.06365
ANKRD22	ankyrin repeat domain 22	ENSG00000152766	118932	10	88819896	88851844	-1	no	NA	NA	secondary				no	no	no	no	no	no	no	yes	yes	no	no	yes	yes	yes	no	no	yes	yes	yes	0.392499	2.30089	25.6778	1.35714	1.80179	1.33644	1.48089	0.675521	1.28896	20.6237	5.05966	3.98074	22.605	17.4351	4.11592	3.48422
ADM	adrenomedullin	ENSG00000148926	133	11	10305073	10307397	1	no	down	direct down	primary				no	yes	no	yes	no	yes	no	no	yes	no	no	yes	yes	yes	no	no	yes	no	yes	17.9121	17.9838	9.95081	10.8197	6.0666	12.9484	6.63126	11.1604	7.4474	8.01785	4.40904	2.77551	10.4411	8.81409	2.42905	2.34281
FTH1	ferritin heavy chain 1	ENSG00000167996	2495	11	61959718	61967634	-1	yes	down	indirect down	secondary				no	no	no	no	no	no	no	no	yes	no	no	yes	yes	yes	no	no	yes	yes	yes	3577.5	3836.08	5621.11	2840.86	2732.82	2995.23	2826.53	2756.47	3143.46	4513.64	3227.89	2087.93	5498.76	4747.45	2071.71	1769.46
ANXA2	annexin A2	ENSG00000182718	302	15	60347134	60402883	-1	no	down	indirect down	secondary				no	no	no	no	no	no	no	no	no	no	no	no	yes	no	no	no	no	no	yes	221.194	258.639	467.356	178.681	167.815	185.069	160.935	176.996	163.217	374.173	293.643	218.261	440.66	408.71	209.19	192.004
DUSP3	dual specificity phosphatase 3	ENSG00000108861	1845	17	43766125	43778977	-1	no	down	indirect down	secondary				no	no	no	no	no	no	no	no	yes	no	no	yes	yes	no	no	no	no	no	yes	25.5042	30.93	69.2731	22.445	22.6882	19.0155	19.2487	20.1382	23.2928	55.331	34.1472	27.8445	72.4657	56.3786	28.294	27.7809
PLA2G7	phospholipase A2 group VII	ENSG00000146070	7941	6	46704201	46735693	-1	yes	down	indirect down	primary	0.78	357.85	352.93	no	yes	no	yes	no	yes	no	yes	yes	no	no	yes	yes	yes	no	no	yes	yes	yes	71.8105	128.713	245.279	40.659	67.1101	51.6271	57.9859	45.4368	61.4366	195.942	91.9566	49.8969	219.241	196.687	45.7718	32.0856
GPR141	G protein-coupled receptor 141	ENSG00000187037	353345	7	37683766	37833788	1	no	NA	NA	secondary				no	no	no	no	no	no	no	no	no	no	no	yes	yes	no	no	no	yes	yes	no	20.3144	20.4443	32.8718	19.7322	15.9057	21.0675	16.3878	20.0402	15.6807	26.172	18.5281	18.3634	23.5899	21.4814	12.3166	10.3171
ARSB	arylsulfatase B	ENSG00000113273	411	5	78777209	78986087	-1	no	NA	NA	secondary				no	no	no	no	no	no	no	no	no	no	no	no	no	no	no	no	no	no	yes	42.2444	54.6997	95.0689	38.4293	41.2647	35.9525	35.3321	31.5145	37.5535	75.7595	55.3791	43.0397	95.9931	83.2974	43.5728	44.8231
SYT17	synaptotagmin 17	ENSG00000103528	51760	16	19167971	19268332	1	no	NA	NA	secondary				no	yes	no	yes	no	yes	no	no	yes	no	no	yes	yes	yes	no	no	yes	yes	yes	5.43285	8.20865	7.36781	5.13852	2.75184	3.97302	3.1044	3.58489	2.13208	5.90602	2.51504	1.12196	7.69705	4.7088	0.858764	0.904082
CLEC4A	C-type lectin domain family 4 member A	ENSG00000111729	50856	12	8123617	8138607	1	yes	down	indirect down	secondary	0.61	332.85	365.85	no	no	no	no	no	no	no	yes	yes	no	no	yes	yes	yes	no	no	yes	yes	yes	4.49611	7.18586	41.1685	1.83187	3.42835	2.84814	3.5314	4.24885	3.15688	32.6503	10.1831	5.14521	33.8825	29.4689	6.51187	4.15881
TXLNB	taxilin beta	ENSG00000164440	167838	6	139240061	139291998	-1	yes	down	indirect down	primary	0.6	357.5	341.84	no	yes	no	yes	no	yes	no	yes	yes	no	no	yes	yes	yes	no	no	yes	yes	yes	6.91463	21.2679	35.3757	6.13521	5.12165	3.56219	5.17069	3.82103	5.62263	28.1352	6.86363	2.5071	30.3929	27.4182	3.22183	2.22135
DAPP1	dual adaptor of phosphotyrosine and 3-phosphoinositides 1	ENSG00000070190	27071	4	99816827	99870190	1	no	NA	NA	secondary				no	no	no	no	no	no	no	no	no	no	no	no	yes	no	no	no	no	yes	yes	71.7943	63.3148	84.5789	62.0951	46.5718	60.4497	42.844	64.6777	46.0689	67.2133	34.775	34.8217	79.1993	60.8767	35.5502	35.0964
ADAMTS1	ADAM metallopeptidase with thrombospondin type 1 motif 1	ENSG00000154734	9510	21	26835755	26845409	-1	no	NA	NA	secondary				no	no	no	no	no	no	no	no	no	no	no	no	no	yes	no	no	no	no	no	2.5759	1.94746	1.92223	2.74926	2.02743	3.22695	1.47121	3.68058	2.40692	1.51883	0.621695	0.714112	1.52578	1.06091	0.58568	0.584386
MNDA	myeloid cell nuclear differentiation antigen	ENSG00000163563	4332	1	158831351	158849506	1	yes	down	indirect down	secondary	1.45	351.9	339.7	no	no	no	no	no	no	no	no	yes	no	no	yes	yes	yes	no	no	yes	yes	yes	8.80574	5.11561	68.6075	11.3761	4.2075	7.69046	3.02352	8.31526	3.57269	53.9563	29.9614	14.0194	61.5055	54.8748	18.5194	13.1279
PTGS1	prostaglandin-endoperoxide synthase 1	ENSG00000095303	5742	9	122370530	122395703	1	yes	down	indirect down	secondary				no	no	no	no	no	no	no	no	yes	no	no	yes	yes	yes	no	no	yes	yes	yes	22.9591	20.3747	58.733	21.4193	16.1205	25.7807	14.9294	26.2772	16.4962	46.6153	31.4661	19.9456	54.6157	46.9558	18.8669	17.2201
MRAS	muscle RAS oncogene homolog	ENSG00000158186	22808	3	138347648	138405534	1	no	NA	NA	secondary				no	no	no	no	no	no	no	no	no	no	no	no	no	no	no	no	no	no	yes	9.89986	16.4168	22.3975	9.04792	11.1905	7.6446	9.85949	8.37715	9.94424	17.6051	12.0617	10.8694	20.4053	19.0877	10.4792	10.4899
PDLIM7	PDZ and LIM domain 7	ENSG00000196923	9260	5	177483394	177497606	-1	no	down	direct down	primary				no	yes	no	no	no	no	no	no	no	no	no	no	no	yes	no	no	no	no	yes	43.4202	48.677	61.6117	24.5836	23.2555	32.9824	26.5648	32.8139	30.8808	48.6789	43.1314	29.2093	70.6371	67.8227	27.9993	24.5026
HDAC9	histone deacetylase 9	ENSG00000048052	9734	7	18086949	19002416	1	no	NA	NA	secondary				no	yes	no	yes	no	yes	no	no	no	no	no	no	no	yes	no	no	no	no	no	26.8051	37.068	18.9518	23.2772	17.7705	20.0266	14.3744	19.0312	15.6531	14.8796	10.7276	7.68638	12.6292	13.5351	9.98313	9.47372
CPED1	cadherin like and PC-esterase domain containing 1	ENSG00000106034	79974	7	120988697	121297442	1	yes	down	indirect down	secondary	0.65	322.86	339.28	no	no	no	no	no	no	no	yes	yes	no	no	yes	yes	yes	no	no	yes	yes	yes	0.940421	1.63801	15.9658	1.6324	1.05771	1.17851	1.15078	1.23514	0.952273	12.6103	3.00906	1.10452	13.6377	14.0349	1.446	1.42293
PIR	pirin	ENSG00000087842	8544	X	15384799	15493564	-1	no	down	indirect down	secondary				no	no	no	no	no	no	no	no	no	no	no	no	no	no	no	no	no	yes	no	0.537913	2.96783	5.55247	0.145266	1.91816	0.313492	1.12687	0.450347	1.70529	4.37811	3.29198	1.60988	5.37564	4.4632	1.882	1.96193
SDC4	syndecan 4	ENSG00000124145	6385	20	45325288	45348424	-1	no	NA	NA	secondary				no	no	no	yes	no	no	no	no	no	no	no	no	no	no	no	no	no	no	no	22.5129	24.2992	18.6947	14.7961	14.2196	15.9422	11.6387	17.4517	13.1813	14.6798	11.1664	9.22549	20.8065	16.7361	10.8117	12.158
STAT1	signal transducer and activator of transcription 1	ENSG00000115415	6772	2	190908460	191020960	-1	yes	down	indirect down	secondary	0.31	330.67	277.37	no	no	no	no	no	no	no	yes	yes	no	no	yes	yes	yes	no	no	yes	yes	yes	269.612	418.861	1172.79	264.628	316.011	255.485	300.048	224.941	291.396	916.251	336.918	268.97	1147.06	962.82	280.855	264.769
ADGRE3	adhesion G protein-coupled receptor E3	ENSG00000131355	84658	19	14619117	14690027	-1	yes	down	direct down	secondary				no	no	no	no	no	no	no	yes	yes	no	no	yes	yes	yes	no	no	yes	yes	yes	1.89771	0.784863	4.89688	2.3154	0.598863	1.93409	0.721964	2.26996	0.250112	3.85397	0.420732	0.618633	10.0143	5.58813	0.463835	0.966611
GCA	grancalcin	ENSG00000115271	25801	2	162318840	162371595	1	no	NA	NA	secondary				no	no	no	no	no	no	no	no	yes	no	no	no	yes	no	no	no	no	yes	no	10.5597	12.9858	35.3614	8.0606	12.1614	9.94024	8.79565	8.65064	8.0653	27.5401	16.5728	12.6013	32.222	30.7867	16.1014	13.9136
SCARF1	scavenger receptor class F member 1	ENSG00000074660	8578	17	1633858	1645744	-1	no	NA	NA	secondary				no	no	no	no	no	no	no	no	yes	no	no	yes	yes	yes	no	no	no	yes	yes	14.7982	15.6712	24.9438	13.0307	8.62888	13.2301	9.86014	12.0577	9.23424	19.6322	14.1237	7.34517	29.3283	24.9462	7.31516	7.99607
TM6SF1	transmembrane 6 superfamily member 1	ENSG00000136404	53346	15	83107572	83144854	1	no	NA	NA	secondary				no	no	no	no	no	no	no	no	no	no	no	no	no	no	no	no	no	yes	yes	6.14647	7.90729	24.6728	3.98771	5.36023	4.95936	5.98525	7.18969	5.40823	19.1445	12.5604	9.19961	22.6643	18.326	9.90829	9.81837
NLN	neurolysin	ENSG00000123213	57486	5	65722205	65871725	1	no	down	indirect down	primary				no	no	no	yes	no	yes	no	no	no	no	no	yes	yes	no	no	no	no	yes	yes	19.6685	28.4644	41.3038	18.086	14.4382	13.5512	12.38	17.4149	11.8695	32.0129	17.3916	16.5965	31.2276	31.3952	13.918	14.1793
RAB24	RAB24, member RAS oncogene family	ENSG00000169228	53917	5	177301198	177303744	-1	no	NA	NA	secondary				no	no	no	no	no	no	no	no	no	no	no	no	no	no	no	no	no	yes	no	32.5354	25.029	51.003	30.4997	18.7192	27.9673	21.8874	27.5074	26.6391	40.0167	31.4131	23.6917	49.1837	39.3258	24.6348	23.459
ICOSLG	inducible T cell costimulator ligand	ENSG00000160223	23308	21	44217014	44240966	-1	no	down	direct down	primary				no	yes	no	no	no	yes	no	no	no	no	no	no	no	no	no	no	no	no	no	66.5965	68.8682	36.74	55.0569	25.747	46.2513	35.9176	45.1064	34.2439	28.6514	32.3305	25.9936	37.8611	31.0978	22.4343	23.7401
TMEM138	transmembrane protein 138	ENSG00000149483	51524	11	61362344	61369509	1	no	NA	NA	secondary				no	no	no	no	no	no	no	no	yes	no	no	no	yes	yes	no	no	no	yes	yes	69.1971	97.5745	160.397	68.9453	71.3097	64.0906	66.3155	62.7084	69.407	124.491	85.1342	71.0198	156.386	132.645	71.2206	66.9991
MPEG1	macrophage expressed 1	ENSG00000197629	219972	11	59208510	59212927	-1	yes	down	indirect down	secondary	0.6	360.12	337.37	no	yes	no	yes	no	yes	no	yes	yes	no	no	yes	yes	yes	no	no	yes	yes	yes	280.753	310.181	1029.87	235.872	125.982	251.012	135.102	229.572	145.057	793.914	197.604	89.6014	1152.94	876.408	94.377	68.0067
GBP1	guanylate binding protein 1	ENSG00000117228	2633	1	89051882	89065360	-1	yes	down	direct down	secondary	0.17	305.15	249.35	no	no	no	no	no	no	no	yes	yes	no	no	yes	yes	yes	no	no	yes	yes	yes	106.859	126.42	267.273	120.22	91.8105	110.33	90.4894	97.3294	86.5284	206.148	67.33	65.667	240.041	190.857	66.3733	63.8735
SECTM1	secreted and transmembrane 1	ENSG00000141574	6398	17	82321024	82334074	-1	yes	down	indirect down	secondary	0.47	375.81	342.75	no	no	no	no	no	no	no	yes	yes	no	no	yes	yes	yes	no	no	yes	yes	yes	17.1596	8.81218	47.5107	14.5272	5.22494	14.4166	5.37926	14.745	6.13724	36.6716	8.7234	4.93588	53.6808	39.978	5.62109	4.35313
RORB	RAR related orphan receptor B	ENSG00000198963	6096	9	74497335	74693177	1	no	NA	NA	secondary				no	no	no	no	no	no	no	no	no	no	no	no	no	no	no	no	no	yes	no	23.0812	15.5077	8.84089	26.9926	18.5418	24.554	18.4026	24.3533	15.9727	6.75326	5.50257	6.28961	4.07846	4.41702	3.94901	5.03672
IL4I1	interleukin 4 induced 1	ENSG00000104951	259307	19	49889654	49929539	-1	yes	down	indirect down	secondary				no	no	no	no	no	no	no	no	yes	no	no	yes	yes	yes	no	no	yes	yes	yes	37.1517	43.4969	54.1379	29.0889	24.605	29.2528	30.411	30.0651	35.2815	41.6161	36.6459	17.7031	62.0242	48.5939	17.8329	16.8716
ITGAX	integrin subunit alpha X	ENSG00000140678	3687	16	31355134	31382999	1	no	down	direct down	secondary				no	no	no	no	no	no	no	no	no	no	no	no	yes	yes	no	no	yes	no	yes	378.456	444.454	650.402	306.608	346.621	320.21	362.77	346.849	390.207	498.22	440.7	284	558.691	528.857	284.887	249.297
PLAGL1	PLAG1 like zinc finger 1	ENSG00000118495	5325	6	143940300	144064599	-1	no	NA	NA	secondary				no	no	no	yes	no	no	no	no	no	no	no	no	yes	yes	no	no	no	yes	no	33.6478	42.1303	37.6953	33.5001	25.1509	33.748	20.3579	28.9458	22.8849	29.0292	16.9056	16.9055	32.8599	28.2587	15.0017	13.4075
IL13RA1	interleukin 13 receptor subunit alpha 1	ENSG00000131724	3597	X	118727133	118794535	1	yes	down	indirect down	primary	0.33	299.42	312.75	no	yes	no	yes	no	yes	no	yes	yes	no	no	yes	yes	yes	no	no	yes	yes	yes	81.3201	112.063	189.196	75.7392	55.7254	83.3208	48.2732	68.0994	51.4797	144.622	72.8673	55.1464	168.763	147.389	54.0922	49.0931
SOCS3	suppressor of cytokine signaling 3	ENSG00000184557	9021	17	78356778	78360077	-1	no	NA	NA	secondary				no	no	no	no	no	no	no	no	no	no	no	no	no	no	no	no	no	no	yes	133.14	87.8021	72.9527	75.4227	49.9968	84.9971	59.5255	84.946	66.2472	55.9944	39.985	31.843	90.1975	79.085	49.4765	48.6286
PRKCD	protein kinase C delta	ENSG00000163932	5580	3	53156009	53192717	1	yes	down	indirect down	primary				no	no	no	no	no	no	no	no	yes	no	no	yes	yes	yes	no	no	yes	yes	yes	137.764	114.65	183.481	107.472	63.2147	100.234	70.1979	100.756	70.9167	139.882	96.8764	64.4094	159.059	150.693	65.1022	60.7113
LAP3	leucine aminopeptidase 3	ENSG00000002549	51056	4	17577198	17607972	1	yes	down	indirect down	secondary	0.21	290.19	221.58	no	no	no	no	no	no	no	yes	yes	no	no	yes	yes	yes	no	no	yes	yes	yes	32.2301	33.8704	95.2326	34.5081	31.0518	35.5824	32.5256	33.3149	33.0678	72.556	37.3377	34.3137	89.4248	67.3981	36.2209	31.6533
PLXND1	plexin D1	ENSG00000004399	23129	3	129555214	129606676	-1	yes	down	indirect down	secondary				no	no	no	no	no	no	no	no	yes	no	no	yes	yes	yes	no	no	yes	yes	yes	173.419	220.954	469.88	132.371	139.592	126.861	142.645	138.691	164.265	357.352	275.588	171.193	460.887	397.698	181.688	162.45
ALPK1	alpha kinase 1	ENSG00000073331	80216	4	112285509	112442621	1	no	NA	NA	secondary				no	no	no	no	no	no	no	no	no	no	no	no	no	yes	no	no	no	no	yes	17.2161	25.7388	52.5022	18.8936	21.0984	16.0782	21.1034	15.5668	17.0442	39.8318	23.6328	22.8999	43.3828	37.5554	23.5188	24.7745
CDC42EP1	CDC42 effector protein 1	ENSG00000128283	11135	22	37560480	37569405	1	no	NA	NA	secondary				no	no	no	no	no	no	no	no	no	no	no	no	no	no	no	no	no	yes	no	1.29749	1.596	5.83011	1.18134	1.10316	0.99875	1.50117	0.861962	0.886865	4.52361	4.82779	3.03462	4.38331	4.47139	2.64539	2.63185
CYBB	cytochrome b-245 beta chain	ENSG00000165168	1536	X	37780059	37813461	1	no	NA	NA	secondary				no	no	no	no	no	no	no	no	no	no	no	no	no	no	no	no	no	yes	yes	367.16	599.546	2140.23	303.004	435.707	365.604	365.553	301.343	326.743	1620.16	1195.58	949.633	1879.12	1816.05	1021.91	989.476
ABCA6	ATP binding cassette subfamily A member 6	ENSG00000154262	23460	17	69078702	69141895	-1	no	NA	NA	secondary				no	no	no	no	no	no	no	no	no	no	no	yes	yes	yes	no	no	no	yes	no	5.03889	7.96586	6.96179	4.53677	4.42418	3.19034	3.55596	2.84979	3.52985	5.20999	2.6051	2.68468	5.63215	7.80735	1.89436	1.76037
TRPM2	transient receptor potential cation channel subfamily M member 2	ENSG00000142185	7226	21	44350163	44443081	1	yes	down	indirect down	secondary				no	yes	no	yes	no	yes	no	yes	yes	no	no	yes	yes	yes	no	no	yes	yes	yes	31.8257	51.0874	131.463	25.5744	16.0952	23.3537	15.841	22.7929	18.0803	99.63	43.9189	18.0169	150.456	114.748	20.3992	13.5918
LGALS3	galectin 3	ENSG00000131981	3958	14	55124110	55145423	1	no	NA	NA	secondary				no	no	no	no	no	no	no	no	yes	no	no	no	no	yes	no	no	no	no	yes	82.966	97.7896	98.9373	56.7364	62.1304	64.471	56.2586	68.052	55.3035	74.9437	53.3311	40.1908	100.673	97.297	44.7343	43.562
PAK1	p21 (RAC1) activated kinase 1	ENSG00000149269	5058	11	77322017	77474635	-1	yes	down	indirect down	primary	0.44	272.37	316.87	no	no	no	yes	no	yes	no	no	yes	no	no	yes	yes	yes	no	no	yes	yes	yes	43.4277	54.0217	103.412	38.219	30.4449	34.0985	26.7427	28.0965	28.3794	78.394	47.0256	34.2517	92.5684	79.0586	31.2579	32.202
ACTB	actin beta	ENSG00000075624	60	7	5526409	5563902	-1	yes	down	indirect down	secondary				no	no	no	no	no	no	no	no	yes	no	no	yes	yes	yes	no	no	yes	yes	yes	3315.24	3573.43	6538.88	2774.66	2570.41	2671.88	2581.3	2673.69	2888.5	4923.82	3658.45	2637.79	7205.18	5829.1	2672.89	2543.95
CASS4	Cas scaffold protein family member 4	ENSG00000087589	57091	20	56412112	56460387	1	no	NA	NA	secondary				no	no	no	no	no	no	no	no	no	no	no	no	no	yes	no	no	no	no	no	26.448	27.7868	36.0221	25.1312	17.4974	22.024	19.037	22.5082	18.6458	27.1109	20.2668	16.5305	31.5506	24.8631	15.7455	16.1093
NECTIN2	nectin cell adhesion molecule 2	ENSG00000130202	5819	19	44846175	44889223	1	yes	down	indirect down	primary				no	yes	no	yes	no	yes	no	no	yes	no	no	yes	yes	yes	no	no	yes	yes	yes	24.0833	31.4687	49.8286	15.7002	8.74048	13.6927	10.4993	11.7475	13.0308	37.5896	23.0842	10.0028	56.4245	46.8586	11.8725	10.6148
DAGLA	diacylglycerol lipase alpha	ENSG00000134780	747	11	61680391	61747001	1	no	down	direct down	primary				no	yes	no	no	no	no	no	no	no	no	no	no	no	no	no	no	no	no	no	45.9762	41.8182	25.5479	26.5244	19.5954	25.6202	23.4356	32.7723	24.3327	19.4355	24.1515	13.35	21.5453	21.9484	16.6996	11.5383
MAMLD1	mastermind like domain containing 1	ENSG00000013619	10046	X	150361422	150514178	1	no	down	direct down	primary				no	no	no	no	no	no	no	no	no	no	no	yes	no	no	no	no	no	yes	yes	12.8834	11.5194	5.79877	8.22903	7.06935	6.09429	6.71871	7.89732	7.40476	4.34108	3.35653	2.09954	6.17421	5.68049	1.22236	1.86709
SOWAHC	sosondowah ankyrin repeat domain family member C	ENSG00000198142	65124	2	109614364	109618990	1	no	down	direct down	secondary				no	no	no	no	no	no	no	no	no	no	no	yes	yes	yes	no	no	yes	yes	yes	5.04062	8.7152	13.3664	3.59919	5.15722	4.10889	5.91267	3.47793	5.41875	10.0817	5.8272	5.01885	13.6107	12.0642	3.95738	3.88268
FRY	FRY microtubule binding protein	ENSG00000073910	10129	13	31846713	32299125	1	no	down	direct down	primary				no	yes	no	yes	no	yes	no	no	no	no	no	yes	yes	yes	no	no	yes	yes	yes	228.485	203.519	152.779	175.138	96.9609	161.929	88.5623	146.946	96.4464	114.814	81.4887	61.5952	112.598	109.002	61.6028	49.778
WARS1	tryptophanyl-tRNA synthetase 1	ENSG00000140105	7453	14	100333790	100376805	-1	no	NA	NA	secondary				no	no	no	no	no	no	no	no	yes	no	no	yes	yes	yes	no	no	yes	yes	yes	191.842	160.469	241.012	174.754	135.777	182.84	154.438	180.117	153.443	180.292	121.842	96.9423	217.722	180.933	96.7888	95.3787
PRDX1	peroxiredoxin 1	ENSG00000117450	5052	1	45510914	45542732	-1	yes	down	indirect down	primary	0.36	269.68	343.23	no	no	no	no	no	no	no	no	yes	no	no	yes	yes	yes	no	no	yes	yes	yes	61.7507	90.8529	152.765	53.1476	54.0123	52.3974	55.8858	53.1733	53.6329	114.252	69.5046	54.6625	137.124	117.918	51.9511	50.9784
FCN1	ficolin 1	ENSG00000085265	2219	9	134903232	134917912	-1	yes	down	indirect down	primary	0.91	316.93	316.5	no	yes	no	yes	no	yes	no	yes	yes	no	no	yes	yes	yes	no	no	yes	yes	yes	436.812	476.608	1694.61	363.824	117.456	365.202	118.431	321.672	137.132	1264.19	488.664	204.639	1713.91	1370.98	192.119	156.184
PLEKHG3	pleckstrin homology and RhoGEF domain containing G3	ENSG00000126822	26030	14	64704102	64750249	1	no	down	direct down	secondary				no	no	no	no	no	no	no	no	no	no	no	no	no	no	no	no	no	yes	no	154.431	135.603	131.109	174.972	111.476	145.286	127.091	155.167	142.099	98.0921	80.0803	62.0133	109.514	83.0136	62.9615	58.9884
PEA15	proliferation and apoptosis adaptor protein 15	ENSG00000162734	8682	1	160205380	160215376	1	yes	down	direct down	primary	1.06	265.92	297.84	no	yes	no	yes	no	no	no	no	yes	no	no	yes	yes	yes	no	no	yes	yes	yes	176.774	215.842	266.937	129.775	116.069	134.648	115.316	129.327	129.616	199.114	141.028	99.3292	245.602	194.671	89.3906	83.8123
RAB39A	RAB39A, member RAS oncogene family	ENSG00000179331	54734	11	107928448	107963482	1	no	NA	NA	secondary				no	no	no	no	no	no	no	no	yes	no	no	yes	yes	yes	no	no	yes	no	yes	5.49542	4.98229	14.9941	4.5594	4.23611	4.17944	2.86304	2.57724	3.37465	11.2246	6.98926	4.77783	11.3709	11.5715	3.44566	4.03344
LAMA2	laminin subunit alpha 2	ENSG00000196569	3908	6	128883138	129516566	1	no	NA	NA	secondary				no	no	no	no	no	no	no	no	no	no	no	no	yes	no	no	no	no	no	no	2.51187	3.00578	1.88028	3.23182	2.18957	1.51375	2.77071	2.61335	2.26471	1.31302	0.563246	0.585142	1.43971	1.47444	0.646603	0.141889
HLX	H2.0 like homeobox	ENSG00000136630	3142	1	220879431	220885059	1	yes	down	direct down	secondary				no	no	no	no	no	no	no	no	yes	no	no	yes	yes	yes	no	no	yes	yes	yes	19.4591	12.8423	20.1826	10.7823	8.47782	20.0316	8.4973	19.6445	10.3033	15.1145	11.2639	6.63548	19.2305	15.6464	6.38954	5.37961
LST1	leukocyte specific transcript 1	ENSG00000204482	7940	6	31586124	31588909	1	yes	down	indirect down	secondary				no	no	no	no	no	no	no	no	yes	no	no	yes	yes	yes	no	no	yes	yes	yes	24.8189	15.3165	63.1939	21.9186	8.69614	20.357	7.79353	18.0828	9.95916	47.0056	33.8764	20.2946	59.0119	47.6586	18.7083	19.5943
ABCC3	ATP binding cassette subfamily C member 3	ENSG00000108846	8714	17	50634777	50692253	1	yes	down	indirect down	primary				no	no	no	yes	no	yes	no	no	yes	no	no	yes	yes	yes	no	no	yes	yes	yes	12.2306	42.0853	116.79	8.78448	22.0033	7.62268	17.7276	8.15367	13.3857	86.6266	84.1272	45.8396	85.8412	91.2458	46.3093	41.4683
GRN	granulin precursor	ENSG00000030582	2896	17	44345246	44353106	1	no	down	indirect down	secondary				no	no	no	no	no	no	no	no	no	no	no	no	no	no	no	no	no	no	yes	127.04	137.788	362.113	107.918	95.1163	110.072	92.6051	111.373	99.7284	266.979	253.997	163.374	468.209	372.718	181.73	176.462
MYO1E	myosin IE	ENSG00000157483	4643	15	59132434	59372871	-1	yes	down	indirect down	primary	0.37	325.06	300.35	no	no	no	no	no	no	no	yes	yes	no	no	yes	yes	yes	no	no	yes	yes	yes	32.789	44.9089	72.2793	29.3243	25.6933	22.9426	25.6455	21.5343	25.4553	53.5084	29.2569	22.7709	63.827	57.2691	21.4125	21.8661
PRAM1	PML-RARA regulated adaptor molecule 1	ENSG00000133246	84106	19	8490056	8502640	-1	no	down	indirect down	secondary				no	no	no	no	no	no	no	no	no	no	no	no	yes	yes	no	no	yes	yes	yes	9.6159	6.60503	23.3125	10.8852	4.43313	8.89072	5.10741	8.50664	3.87843	17.2547	17.5272	9.16962	24.0436	17.8557	11.0567	6.49215
CD80	CD80 molecule	ENSG00000121594	941	3	119524293	119559614	-1	no	NA	NA	secondary				no	no	no	yes	no	no	no	no	no	no	no	no	no	no	no	no	no	no	no	13.0514	19.0103	9.54647	14.1958	11.2933	16.3338	8.48554	13.9707	11.3518	7.00741	5.38098	3.98132	8.00645	6.29848	3.75077	4.152
TXN	thioredoxin	ENSG00000136810	7295	9	110243810	110256507	-1	no	down	direct down	primary				no	no	no	no	no	yes	no	no	yes	no	no	yes	yes	yes	no	no	no	no	yes	15.8174	39.553	42.9839	14.8758	25.3754	13.7719	21.2136	12.3054	19.686	31.5196	18.4757	13.7544	37.3651	32.6698	15.4232	15.0998
FES	FES proto-oncogene, tyrosine kinase	ENSG00000182511	2242	15	90883695	90895776	1	yes	down	indirect down	secondary	0.63	349.01	258.76	no	no	no	no	no	no	no	yes	yes	no	no	yes	yes	yes	no	no	yes	yes	yes	16.8504	9.65918	39.1052	16.394	7.5966	13.2982	9.96664	14.5106	9.58301	28.9331	13.2977	7.26923	46.2369	37.399	8.99591	9.20016
CD302	CD302 molecule	ENSG00000241399	9936	2	159768628	159798255	-1	yes	down	indirect down	secondary	0.2	272.13	310.82	no	no	no	no	no	no	no	yes	yes	no	no	yes	yes	yes	no	no	yes	yes	yes	13.2234	10.718	31.188	11.9774	7.24179	14.4113	5.47892	10.1176	6.49404	22.6	9.10103	7.62323	27.0325	23.6227	8.18308	8.37695
CYRIA	CYFIP related Rac1 interactor A	ENSG00000197872	81553	2	16549459	16666331	-1	yes	down	direct down	secondary	0.14	286.74	259.66	no	no	no	no	no	yes	no	yes	yes	no	no	yes	yes	yes	no	no	yes	yes	yes	63.4795	50.625	82.6785	48.4444	27.8563	47.9095	28.2682	48.7368	26.3959	60.2823	31.0179	30.3237	69.077	61.7667	30.0771	27.1675
PVR	PVR cell adhesion molecule	ENSG00000073008	5817	19	44643798	44666162	1	no	down	indirect down	primary				no	no	no	no	no	no	no	no	no	no	no	yes	yes	yes	no	no	yes	yes	yes	14.4434	18.405	43.9457	9.52905	9.37172	12.7224	9.57127	9.30101	9.23712	31.9344	24.3028	16.6461	35.3052	30.2644	15.983	15.9229
TFEC	transcription factor EC	ENSG00000105967	22797	7	115935148	116159896	-1	yes	down	indirect down	primary	0.18	265.55	288.97	no	no	no	yes	no	yes	no	yes	yes	no	no	yes	yes	yes	no	no	yes	yes	yes	54.4212	86.2436	153.115	43.4053	46.2348	40.4256	33.3959	33.5748	34.4464	111.151	51.7464	47.2205	124.358	112.224	45.8573	43.5659
ETV7	ETS variant transcription factor 7	ENSG00000010030	51513	6	36354091	36387800	-1	no	NA	NA	secondary				no	no	no	no	no	no	no	no	no	no	no	yes	no	no	no	no	no	yes	no	0.786456	1.46997	3.45248	2.13961	1.48329	1.0133	1.42275	2.35439	0.994234	2.47472	1.06797	1.30042	3.22994	2.03134	0.449917	0.755894
CLIC4	chloride intracellular channel 4	ENSG00000169504	25932	1	24745382	24844321	1	no	NA	NA	secondary				no	no	no	no	no	no	no	yes	yes	no	no	yes	yes	yes	no	no	yes	yes	yes	90.0788	83.5078	95.1851	76.3303	61.0476	81.4894	52.2921	71.8373	52.0505	68.7268	36.05	35.4209	77.6254	67.5582	34.0122	31.8285
CDKN2B	cyclin dependent kinase inhibitor 2B	ENSG00000147883	1030	9	22002903	22009305	-1	no	down	direct down	primary				no	yes	no	yes	no	yes	no	no	no	no	no	no	yes	yes	no	no	yes	no	no	11.3959	9.55617	7.08748	6.14258	3.13792	7.98458	3.20134	6.37279	3.50459	5.08029	3.85863	1.82764	4.90107	4.85238	2.40345	1.93096
TRPM4	transient receptor potential cation channel subfamily M member 4	ENSG00000130529	54795	19	49157741	49211836	1	no	down	indirect down	secondary				no	no	no	no	no	no	no	no	no	no	no	yes	yes	yes	no	no	yes	yes	yes	2.26847	2.19789	7.63609	0.678082	1.30417	1.10797	1.34881	0.966597	0.815211	5.53945	3.79878	2.27742	7.40463	6.21053	2.05046	1.60466
FGL2	fibrinogen like 2	ENSG00000127951	10875	7	77193369	77199848	-1	yes	down	indirect down	secondary	0.32	275.75	285.13	no	no	no	yes	no	yes	no	yes	yes	no	no	yes	yes	yes	no	no	yes	yes	yes	82.8587	101.628	444.151	73.6854	50.4843	73.8065	40.8113	71.1168	42.9253	319.41	110.999	80.9454	382.001	326.186	72.4734	71.0078
LILRA5	leukocyte immunoglobulin like receptor A5	ENSG00000187116	353514	19	54307070	54313166	-1	yes	down	direct down	secondary	0.3	305.36	271.84	no	yes	no	yes	no	yes	no	yes	yes	no	no	yes	yes	yes	no	no	yes	yes	yes	13.4441	3.6792	9.49882	5.48372	0.792873	8.50668	0.899728	6.91452	0.946933	6.78269	0.305816	0.177874	14.6882	8.68857	0.0962508	0.0536589
ACP3	acid phosphatase 3	ENSG00000014257	55	3	132317369	132368298	1	no	down	indirect down	secondary				no	no	no	no	no	no	no	no	no	no	no	no	no	no	no	no	no	yes	no	2.12597	3.29059	16.3733	3.98868	2.32982	3.02022	2.28304	1.75139	1.57888	11.7492	9.05135	6.76148	15.4918	13.5798	6.28716	6.53992
C2	complement C2	ENSG00000166278	717	6	31897785	31945672	1	yes	down	indirect down	secondary	0.61	330.17	338.62	no	no	no	no	no	no	no	yes	yes	no	no	yes	yes	yes	no	no	yes	yes	yes	2.86013	1.85048	17.1017	3.64499	1.72104	2.82085	1.59895	2.41071	1.71844	12.3048	4.6698	2.09576	22.0249	16.0736	3.33443	3.24658
CALHM6	calcium homeostasis modulator family member 6	ENSG00000188820	441168	6	116461370	116463771	1	no	NA	NA	secondary				no	no	no	no	no	no	no	yes	yes	no	no	yes	yes	yes	no	no	yes	yes	yes	1.26694	1.21873	7.97041	1.49354	0.789857	1.60113	1.07599	1.06229	1.28097	5.75829	1.44237	1.38427	6.61597	6.52709	0.283011	0.762507
ALDH1L2	aldehyde dehydrogenase 1 family member L2	ENSG00000136010	160428	12	105019784	105107643	-1	no	NA	NA	secondary				no	no	no	no	no	no	no	no	no	no	no	no	yes	yes	no	no	yes	yes	yes	1.20951	2.57678	3.70146	1.26309	0.832714	1.59631	1.11628	1.20304	1.38887	2.641	0.971856	1.44218	4.75582	5.1364	0.923678	0.387491
PTMS	parathymosin	ENSG00000159335	5763	12	6765516	6770952	1	no	down	direct down	secondary				no	no	no	no	no	no	no	no	no	no	no	no	no	yes	no	no	no	no	no	11.2404	11.0923	9.97914	9.19861	5.56041	8.61393	6.1313	8.71759	6.72616	7.1079	5.25394	3.75513	8.93175	7.82665	5.32173	4.60293
DCLRE1B	DNA cross-link repair 1B	ENSG00000118655	64858	1	113905213	113914086	1	no	NA	NA	secondary				no	no	no	no	no	no	no	no	no	no	no	no	yes	no	no	no	no	no	no	11.3428	10.1452	27.3837	10.8172	10.3795	8.62594	8.4734	7.87879	9.48985	19.548	15.6998	11.2281	23.99	21.8664	11.6191	10.4385
TLR7	toll like receptor 7	ENSG00000196664	51284	X	12867072	12890361	1	no	down	indirect down	secondary				no	no	no	no	no	no	no	yes	no	no	no	no	no	no	no	no	no	yes	no	9.74418	9.33202	12.5221	12.327	6.26353	10.1736	6.37111	7.57152	7.30394	8.90795	3.61396	5.43693	14.5743	10.4733	4.75853	4.53426
GPAT3	glycerol-3-phosphate acyltransferase 3	ENSG00000138678	84803	4	83535914	83605875	1	yes	down	direct down	primary	0.33	400.63	266.8	no	no	no	no	no	no	no	no	yes	no	no	yes	yes	yes	no	no	yes	yes	yes	11.9875	12.5749	24.5889	10.6636	11.0909	12.7376	11.9961	13.0379	10.3467	17.4969	10.3827	7.71546	24.5306	20.3628	9.11308	6.14312
CAMP	cathelicidin antimicrobial peptide	ENSG00000164047	820	3	48223347	48225491	1	yes	up	direct up	secondary	0.36	295.3	209.91	no	no	no	no	no	no	no	yes	yes	no	no	yes	yes	yes	no	no	yes	yes	yes	0	0.538481	0.342844	0.994225	1.26359	0.464145	1.08204	0.39803	0.838691	0.187651	5.393	9.20166	0.428027	0.749605	7.94114	8.20052
CYB561A3	cytochrome b561 family member A3	ENSG00000162144	220002	11	61348754	61362283	-1	yes	down	indirect down	secondary				no	no	no	no	no	no	no	no	yes	no	no	yes	yes	yes	no	no	yes	yes	yes	127.765	154.957	267.708	109.214	99.1084	108.745	108.279	114.676	115.24	189.888	137.214	82.9838	271.346	221.436	98.8278	78.7446
CSF2RB	colony stimulating factor 2 receptor subunit beta	ENSG00000100368	1439	22	36913628	36940439	1	yes	down	indirect down	secondary				no	no	no	no	no	no	no	no	yes	no	no	yes	yes	yes	no	no	yes	yes	yes	96.749	129.569	250.522	85.1384	88.6407	86.4913	93.161	84.0447	95.8154	177.281	122.964	84.3041	242.504	221.403	97.9461	92.0924
BAHCC1	BAH domain and coiled-coil containing 1	ENSG00000266074	57597	17	81395457	81466332	1	no	down	indirect down	primary				no	yes	no	yes	no	yes	no	no	no	no	no	no	no	no	no	no	no	no	no	12.759	12.5179	8.22616	7.07575	3.33276	5.72949	2.93723	4.8631	3.3384	5.85167	5.18395	4.98275	6.56576	7.65327	4.65236	5.10044
SASH1	SAM and SH3 domain containing 1	ENSG00000111961	23328	6	148272304	148552048	1	yes	down	direct down	primary	0.53	332.25	301.83	no	yes	no	yes	no	yes	no	yes	yes	no	no	yes	yes	yes	no	no	yes	yes	yes	47.2607	43.7097	40.5113	38.1004	12.8205	31.1141	16.0787	31.0693	13.9233	28.4818	5.06299	2.10216	43.866	30.4676	2.14759	1.50035
HLA-DRB5	major histocompatibility complex, class II, DR beta 5	ENSG00000198502	3127	6	32517353	32530287	-1	yes	down	direct down	secondary				no	no	no	no	no	no	no	no	yes	no	no	yes	yes	yes	no	no	yes	yes	yes	92.4166	64.3687	207.538	78.5014	42.4923	78.6829	50.6771	82.8943	55.8014	146.438	84.304	41.0278	235.661	175.581	48.0612	40.3487
CLEC4E	C-type lectin domain family 4 member E	ENSG00000166523	26253	12	8533305	8540905	-1	no	NA	NA	secondary				no	no	no	no	no	yes	no	yes	yes	no	no	yes	yes	yes	no	no	yes	yes	yes	14.3144	25.017	56.0678	11.5972	14.1536	12.8659	13.1413	8.8937	12.8125	39.4103	19.7593	13.2348	46.234	42.6326	12.1988	8.96663
CREB5	cAMP responsive element binding protein 5	ENSG00000146592	9586	7	28299321	28825894	1	yes	down	indirect down	secondary	0.25	354.9	291.26	no	no	no	no	no	no	no	yes	yes	no	no	yes	yes	yes	no	no	yes	yes	yes	1.54945	4.98229	38.2715	3.25349	2.03346	2.03389	1.85071	2.14048	1.85281	26.7833	7.52433	5.98306	36.0901	31.9595	6.52686	5.12586
ADGRE1	adhesion G protein-coupled receptor E1	ENSG00000174837	2015	19	6887566	6940459	1	yes	down	direct down	secondary	0.16	321.88	289.81	no	yes	no	no	no	no	no	yes	yes	no	no	yes	yes	yes	no	no	yes	yes	yes	55.5526	37.0669	34.5887	42.5844	16.1517	41.8399	17.1237	45.687	19.1287	24.1433	6.3891	6.26077	34.8376	21.7492	6.35402	6.08676
HLA-DQB1	major histocompatibility complex, class II, DQ beta 1	ENSG00000179344	3119	6	32659467	32668383	-1	yes	down	direct down	secondary	0.81	391.25	282.34	no	no	no	no	no	no	no	no	yes	no	no	yes	yes	yes	no	no	yes	yes	yes	60.9006	46.6945	99.9134	58.1487	39.9166	58.6928	37.0683	57.9801	40.6759	69.8115	41.6306	25.4404	128.292	96.1967	35.9381	32.2057
PRR11	proline rich 11	ENSG00000068489	55771	17	59155732	59206709	1	yes	down	direct down	secondary	0.2	269.67	248.07	no	no	no	no	no	no	no	yes	yes	no	no	yes	yes	yes	no	no	yes	yes	yes	6.01477	6.59044	17.1587	5.45466	4.87472	6.33947	4.07566	4.33327	4.98591	11.8871	4.27054	3.7435	15.9505	11.2651	2.76461	2.80875
C2CD2	C2 calcium dependent domain containing 2	ENSG00000157617	25966	21	41885112	41954018	-1	no	down	indirect down	secondary				no	no	no	no	no	no	no	no	no	no	no	no	no	yes	no	no	no	no	no	20.8749	22.0467	39.6288	21.6522	16.5489	15.8764	17.8993	15.4986	15.0882	27.601	16.3732	15.1218	30.9697	29.1057	18.5618	16.349
CHST2	carbohydrate sulfotransferase 2	ENSG00000175040	9435	3	143119771	143124014	1	no	NA	NA	secondary				no	no	no	no	no	no	no	no	yes	no	no	yes	yes	yes	no	no	yes	yes	no	117.342	102.778	106.261	99.7706	61.6769	95.2688	80.1952	101.131	86.3238	74.111	66.4068	41.8007	104.071	81.545	40.7812	38.6477
ARNTL2	aryl hydrocarbon receptor nuclear translocator like 2	ENSG00000029153	56938	12	27332854	27425289	1	no	NA	NA	secondary				no	no	no	no	no	no	no	yes	yes	no	no	yes	yes	yes	no	no	yes	no	yes	6.60008	8.16503	22.3119	6.02143	6.44878	5.73431	6.37689	4.97668	5.68784	15.6265	7.8919	6.1254	18.3586	14.4692	6.758	7.34511
TRIM36	tripartite motif containing 36	ENSG00000152503	55521	5	115124762	115180546	-1	yes	down	direct down	primary	0.38	324.7	333.48	no	yes	no	yes	no	yes	no	yes	yes	no	no	yes	yes	yes	no	no	yes	yes	yes	15.4469	10.081	9.99702	8.58702	3.13856	10.2517	2.93204	11.0703	3.60363	6.9402	1.91146	1.29722	8.00547	7.46813	1.11219	0.963006
CLCN4	chloride voltage-gated channel 4	ENSG00000073464	1183	X	10156975	10237660	1	no	NA	NA	secondary				no	no	no	no	no	no	no	no	no	no	no	no	no	no	no	no	yes	no	no	3.67714	2.09327	3.5465	4.15561	2.83324	5.09768	3.03144	5.32008	2.43608	2.4748	1.64867	1.70449	3.79094	2.78934	1.48707	2.74547
SEMA4A	semaphorin 4A	ENSG00000196189	64218	1	156147366	156177752	1	yes	down	indirect down	primary	0.7	339.76	338.82	no	yes	no	yes	no	yes	no	yes	yes	no	no	yes	yes	yes	no	no	yes	yes	yes	84.0516	93.4331	157.863	58.2654	44.8256	62.7997	40.1166	51.1169	48.8764	108.75	57.958	34.8225	155.125	124.323	36.6158	31.7108
SIGLEC14	sialic acid binding Ig like lectin 14	ENSG00000254415	100049587	19	51642553	51646801	-1	yes	down	indirect down	secondary	0.7	314.41	312.49	no	yes	no	yes	no	no	no	no	yes	no	no	yes	yes	yes	no	no	yes	yes	yes	33.0964	24.9758	63.9276	24.7486	8.92933	25.139	8.99908	21.2104	12.1446	44.0485	21.8846	13.3617	70.0785	50.3895	10.6412	10.0716
CST3	cystatin C	ENSG00000101439	1471	20	23626706	23638473	-1	yes	down	indirect down	secondary				no	no	no	no	no	no	no	no	yes	no	no	yes	yes	yes	no	no	yes	yes	yes	84.0858	34.5618	83.698	65.4471	18.5329	63.4772	20.4636	74.5959	21.752	57.446	39.7904	26.738	98.6094	77.8694	25.3209	26.7503
HLA-DPB1	major histocompatibility complex, class II, DP beta 1	ENSG00000223865	3115	6	33075990	33089696	1	yes	down	direct down	secondary	0.51	313.65	213.13	no	no	no	no	no	no	no	no	yes	no	no	yes	yes	yes	no	no	yes	yes	yes	227.922	189.32	390.475	223.892	158.876	211.885	181.338	220.444	192.855	266.998	190.903	143.949	407.071	314.44	152.523	144.5
SGK1	serum/glucocorticoid regulated kinase 1	ENSG00000118515	6446	6	134169248	134318112	-1	no	NA	NA	secondary				no	no	no	no	no	yes	no	no	yes	no	no	yes	yes	yes	no	no	yes	no	yes	88.631	79.7777	135.025	52.2878	53.3398	54.4501	51.2334	46.9314	41.4337	92.0469	57.1951	51.6212	138.918	120.866	51.7782	54.8465
PPT1	palmitoyl-protein thioesterase 1	ENSG00000131238	5538	1	40072710	40097260	-1	no	NA	NA	secondary				no	no	no	no	no	no	no	no	no	no	no	no	no	no	no	no	no	yes	no	85.0558	69.4919	241.283	72.2303	66.2445	89.4166	67.0655	74.3472	63.4219	164.489	117.923	115.364	213.671	200.128	115.402	106.769
PRCP	prolylcarboxypeptidase	ENSG00000137509	5547	11	82822936	82970584	-1	no	NA	NA	secondary				no	no	no	no	no	no	no	no	yes	no	no	yes	yes	yes	no	no	yes	yes	yes	56.4754	65.3436	102.74	56.8378	43.5231	54.5913	39.7506	52.7792	36.7962	70.1035	46.0092	41.6167	83.9252	73.5135	40.2482	36.3223
KMO	kynurenine 3-monooxygenase	ENSG00000117009	8564	1	241532134	241595642	1	no	NA	NA	secondary				no	no	no	yes	no	yes	no	yes	yes	no	no	yes	yes	yes	no	no	yes	yes	yes	52.3031	76.9789	60.0524	45.1165	43.1495	46.904	36.5754	38.7115	40.4676	40.9236	19.231	16.1812	45.0324	42.7271	16.3769	14.0543
MEFV	MEFV innate immuity regulator, pyrin	ENSG00000103313	4210	16	3242027	3256633	-1	yes	down	direct down	secondary	1.2	330.25	300.83	no	yes	no	yes	no	no	no	yes	yes	no	no	yes	yes	yes	no	no	yes	yes	yes	23.2166	9.92546	24.0355	17.5517	3.47584	21.5045	3.72853	17.4497	4.32995	16.3613	5.672	1.61569	29.5112	19.8531	2.20589	2.02581
HLA-DMB	major histocompatibility complex, class II, DM beta	ENSG00000242574	3109	6	32934629	32941028	-1	yes	down	indirect down	secondary	0.31	342.98	238.51	no	no	no	no	no	no	no	no	yes	no	no	yes	yes	yes	no	no	yes	yes	yes	76.2987	78.3951	205.13	81.4723	69.3569	75.3532	67.5621	78.3864	74.1594	139.451	83.8937	63.9851	227.355	178.961	76.6333	74.7925
CX3CR1	C-X3-C motif chemokine receptor 1	ENSG00000168329	1524	3	39263495	39281735	-1	no	down	direct down	secondary				no	no	no	no	no	no	no	no	no	no	no	yes	yes	no	no	no	yes	yes	no	277.294	196.343	140.802	333.047	202.65	276.926	180.782	278.688	193.487	95.2229	65.4528	63.1411	97.3545	79.8557	50.1235	49.9592
PADI2	peptidyl arginine deiminase 2	ENSG00000117115	11240	1	17066761	17119451	-1	yes	down	direct down	secondary				no	no	no	no	no	no	no	yes	yes	no	no	yes	yes	yes	no	no	yes	yes	yes	2.76555	1.32983	7.4976	2.50155	0.643667	2.02661	0.733464	2.5064	0.68758	5.05817	2.03515	0.53682	13.1598	8.75343	1.32104	0.971876
HLA-DQB2	major histocompatibility complex, class II, DQ beta 2	ENSG00000232629	3120	6	32756098	32763532	-1	yes	down	direct down	secondary				no	no	no	no	no	no	no	no	yes	no	no	yes	yes	yes	no	no	yes	yes	yes	17.1669	12.9999	22.6416	16.7772	8.75128	16.3388	10.3882	16.799	11.7651	15.3592	11.8286	5.75424	29.8661	22.8966	7.35721	7.25312
TMEM176B	transmembrane protein 176B	ENSG00000106565	28959	7	150791285	150801360	-1	yes	down	indirect down	secondary				no	no	no	no	no	no	no	yes	yes	no	no	yes	yes	yes	no	no	yes	yes	yes	14.2445	19.3165	103.368	14.7163	10.2086	13.7433	8.94099	13.2055	10.9987	70.0081	34.9262	14.3954	107.355	88.7291	15.1409	11.6136
MS4A6A	membrane spanning 4-domains A6A	ENSG00000110077	64231	11	60172015	60184666	-1	yes	down	indirect down	secondary	0.26	294.64	322.34	no	no	no	no	no	no	no	yes	yes	no	no	yes	yes	yes	no	no	yes	yes	yes	4.70015	1.2789	9.54637	4.26298	1.48524	4.36157	0.961513	2.91105	1.2726	6.46431	2.2677	1.73216	21.1573	11.0104	1.24357	1.24813
SERPINE1	serpin family E member 1	ENSG00000106366	5054	7	101127104	101139247	1	no	up	indirect up	primary				no	no	no	yes	no	yes	no	no	no	no	no	no	no	no	no	no	no	no	no	7.78589	13.9249	17.818	3.24217	9.52686	5.26044	6.75815	3.09349	6.74559	12.0199	29.4135	21.4218	11.8264	14.3544	21.819	17.9494
RASSF4	Ras association domain family member 4	ENSG00000107551	83937	10	44959407	44995891	1	yes	down	indirect down	secondary	0.38	266.98	275.39	no	yes	no	yes	no	yes	no	yes	yes	no	no	yes	yes	yes	no	no	yes	yes	yes	177.839	175.594	286.121	150.479	76.9717	116.254	76.9976	109.83	89.1155	192.382	100.415	69.2461	241.886	194.934	72.766	74.1433
FEZ1	fasciculation and elongation protein zeta 1	ENSG00000149557	105369550	11	125442881	125592568	-1	no	down	direct down	primary				no	no	no	no	no	no	no	no	no	no	no	yes	yes	no	no	no	yes	no	yes	75.9247	43.0376	10.7898	69.745	23.0862	61.3662	27.4272	64.9023	30.1575	7.2223	3.44461	3.77199	10.2158	9.39493	3.3099	2.77869
SLAMF7	SLAM family member 7	ENSG00000026751	57823	1	160739057	160754821	1	no	NA	NA	secondary				no	no	no	no	no	no	no	yes	yes	no	no	yes	yes	yes	no	no	yes	yes	yes	326.13	295.789	309.467	315.33	205.302	264.095	184.912	266.168	201	206.83	106.396	86.3078	259.267	222.629	93.4911	84.3427
ITGB2	integrin subunit beta 2	ENSG00000160255	3689	21	44885953	44931989	-1	no	down	indirect down	secondary				no	no	no	no	no	no	no	no	no	no	no	no	no	no	no	no	no	no	yes	1014.15	939.747	1646.63	937.286	693.982	844.727	760.64	946.178	819.932	1099.88	1133.15	756.572	1507.86	1336.96	862.438	832.674
CXCR1	C-X-C motif chemokine receptor 1	ENSG00000163464	3577	2	218162841	218166962	-1	no	down	direct down	secondary				no	no	no	no	no	no	no	no	no	no	no	yes	no	no	no	no	no	yes	no	5.50937	4.51776	4.46654	5.10159	3.80792	3.79549	5.17362	6.24794	4.85759	2.97665	2.05395	1.97842	2.61104	2.70454	0.901585	1.21356
RHOQ	ras homolog family member Q	ENSG00000119729	23433	2	46541806	46584688	1	no	NA	NA	secondary				no	no	no	yes	no	yes	no	yes	yes	no	no	yes	yes	yes	no	no	yes	yes	yes	132.023	185.138	210.825	133.432	120.393	130.892	101.357	115.766	102.977	140.327	84.7853	76.2082	156.622	141.315	66.8471	72.1594
CD74	CD74 molecule	ENSG00000019582	972	5	150400041	150412969	-1	no	down	direct down	secondary				no	no	no	no	no	no	no	no	yes	no	no	no	yes	yes	no	no	yes	yes	yes	1777.82	1188.68	2200.64	1683.35	997.179	1571.49	1137.23	1638.99	1265.92	1458.99	1221.99	832.267	2283.87	1875.79	866.916	783.645
RRAS	RAS related	ENSG00000126458	6237	19	49635292	49640143	-1	no	down	indirect down	secondary				no	no	no	no	no	no	no	no	no	no	no	no	no	no	no	no	yes	no	no	4.8441	5.84955	13.2344	5.48469	4.53174	3.56701	5.00983	5.16313	4.62608	8.79561	7.99873	7.61388	13.3656	12.5816	6.1041	6.19784
IMPDH1	inosine monophosphate dehydrogenase 1	ENSG00000106348	3614	7	128392277	128410252	-1	yes	down	indirect down	secondary				no	yes	no	no	no	no	no	no	yes	no	no	yes	yes	yes	no	no	yes	yes	yes	46.1864	53.0477	81.2867	39.4083	24.3109	28.7768	28.7515	27.6962	30.4866	53.7245	40.635	28.1414	78.8941	60.0909	30.5517	28.1675
TNFRSF18	TNF receptor superfamily member 18	ENSG00000186891	8784	1	1203508	1206592	-1	no	down	direct down	secondary				no	yes	no	no	no	no	no	no	no	no	no	no	no	no	no	no	no	no	no	35.0903	36.3152	17.3683	26.6406	16.2037	28.1819	23.1959	27.7239	25.8926	11.5469	10.9776	7.28377	15.8474	14.9992	8.34638	8.97233
HLA-DRA	major histocompatibility complex, class II, DR alpha	ENSG00000204287	3122	6	32439878	32445046	1	yes	down	direct down	secondary				no	no	no	no	no	no	no	yes	yes	no	no	yes	yes	yes	no	no	yes	yes	yes	749.186	727.464	1435.77	650.312	416.774	695.757	444.267	670.998	475.216	940.388	573.118	287.532	1581.89	1286.38	313.381	265.465
HLA-DQA1	major histocompatibility complex, class II, DQ alpha 1	ENSG00000196735	3117	6	32628179	32647062	1	yes	down	direct down	secondary	0.29	353.19	260.48	no	no	no	no	no	no	no	yes	yes	no	no	yes	yes	yes	no	no	yes	yes	yes	142.184	118.658	254.465	139.399	86.5609	136.494	88.7415	135.44	100.664	166.306	80.8543	60.4828	276.15	214.269	67.0322	61.0955
NFAM1	NFAT activating protein with ITAM motif 1	ENSG00000235568	150372	22	42380407	42432403	-1	yes	down	indirect down	secondary				no	no	no	no	no	no	no	no	yes	no	no	yes	yes	yes	no	no	yes	yes	yes	26.4898	38.8799	158.105	29.6606	24.5229	23.2837	20.1382	24.2811	20.2758	103.187	94.6775	52.7551	146.663	117.017	52.8442	44.6423
HLA-DRB1	major histocompatibility complex, class II, DR beta 1	ENSG00000196126	3123	6	32578769	32589848	-1	yes	down	direct down	secondary				no	no	no	no	no	no	no	no	yes	no	no	yes	yes	yes	no	no	yes	yes	yes	327.568	236.757	660.454	269.372	148.796	272.198	176.062	286.256	190.698	429.519	254.054	134.416	722.775	538.289	139.505	114.234
NID1	nidogen 1	ENSG00000116962	4811	1	235975830	236065109	-1	yes	down	direct down	primary				no	yes	no	yes	no	yes	no	yes	yes	no	no	yes	yes	yes	no	no	yes	yes	yes	41.0117	48.9933	21.5033	26.9749	8.83227	22.6189	8.61965	25.1514	9.80859	14.17	7.08403	3.00636	20.6153	17.421	4.93497	3.0342
HLA-DMA	major histocompatibility complex, class II, DM alpha	ENSG00000204257	3108	6	32948613	32969094	-1	yes	down	indirect down	secondary	0.88	338.06	271.71	no	no	no	no	no	no	no	no	yes	no	no	yes	yes	yes	no	no	yes	yes	yes	65.3495	69.7437	160.55	58.1842	53.408	61.2268	52.6481	60.3408	54.1448	103.997	68.5119	45.6554	175.424	138.096	51.8731	48.0826
SLC1A5	solute carrier family 1 member 5	ENSG00000105281	6510	19	46774883	46788594	-1	no	down	indirect down	secondary				no	no	no	no	no	no	no	no	yes	no	no	no	no	no	no	no	no	yes	yes	76.4111	80.7993	136.964	63.3647	48.2962	75.7528	55.1646	80.7635	55.6328	88.6372	77.4101	55.3158	138.478	109.056	70.5982	63.1005
CCR2	C-C motif chemokine receptor 2	ENSG00000121807	729230	3	46353864	46360940	1	yes	down	indirect down	secondary				no	no	no	no	no	no	no	yes	yes	no	no	yes	yes	yes	no	no	yes	yes	yes	24.8706	21.8589	218.038	21.408	13.5988	20.3839	13.6399	14.1837	11.7016	139.575	76.7084	39.2103	183.924	153.753	39.2786	30.7052
TLR8	toll like receptor 8	ENSG00000101916	51311	X	12906620	12923169	1	yes	down	indirect down	secondary	0.34	317.44	306.28	no	yes	no	yes	no	yes	no	yes	yes	no	no	yes	yes	yes	no	no	yes	yes	yes	36.11	55.6298	170.028	23.0256	16.4225	21.2441	12.5041	15.5324	12.1766	108.652	46.5282	29.5429	136.208	124.828	33.3274	29.0781
IFITM3	interferon induced transmembrane protein 3	ENSG00000142089	10410	11	319676	329475	-1	no	down	direct down	secondary				no	no	no	no	no	no	no	no	no	no	no	no	no	no	no	no	yes	no	no	21.9759	7.79586	13.945	18.0826	7.86756	17.5944	7.74559	14.637	10.5629	8.89238	5.53081	5.74634	15.5572	10.3834	5.02967	3.82244
TNFRSF9	TNF receptor superfamily member 9	ENSG00000049249	3604	1	7915871	7943165	-1	no	NA	NA	secondary				no	no	no	no	no	no	no	yes	yes	no	no	yes	yes	yes	no	no	yes	yes	yes	20.0769	15.7238	20.2155	19.5702	10.9022	17.4633	11.9502	20.9002	13.1881	12.7896	6.46973	5.52543	19.1668	15.871	4.99298	5.79681
ARHGAP31	Rho GTPase activating protein 31	ENSG00000031081	57514	3	119294383	119420714	1	yes	down	direct down	primary	0.48	322.47	288.06	no	yes	no	no	no	no	no	yes	yes	no	no	yes	yes	yes	no	no	yes	yes	yes	337.258	185.96	173.177	285.156	99.6763	270.175	105.689	278.586	112.627	109.798	62.1149	40.0823	163.445	132.442	42.8244	38.6044
ESPL1	extra spindle pole bodies like 1, separase	ENSG00000135476	9700	12	53268299	53293638	1	no	down	direct down	primary				no	yes	yes	yes	no	yes	no	no	yes	no	no	yes	yes	yes	no	no	yes	no	yes	44.4534	52.8301	8.93633	23.2128	14.6204	18.1534	12.7462	24.0596	14.3967	5.59419	3.71139	2.11117	5.71956	5.41832	2.22993	1.82923
FOXRED2	FAD dependent oxidoreductase domain containing 2	ENSG00000100350	80020	22	36487190	36507043	-1	no	down	indirect down	secondary				no	no	no	no	no	no	no	no	no	no	no	no	no	no	no	no	no	no	yes	3.0818	3.70062	8.91175	3.14418	3.71465	2.07019	3.87211	1.5898	3.06269	5.7088	4.78942	3.13329	12.184	8.68898	4.29119	2.98521
SERPING1	serpin family G member 1	ENSG00000149131	710	11	57597387	57619171	1	no	NA	NA	secondary				no	no	no	no	no	no	no	yes	yes	no	no	yes	yes	yes	no	no	yes	yes	yes	0.852437	1.84562	10.3697	1.34187	1.53802	1.25625	1.11809	1.43285	1.57747	6.43841	1.58755	1.47713	12.52	9.84583	1.01574	1.04597
SIGLEC10	sialic acid binding Ig like lectin 10	ENSG00000142512	89790	19	51410020	51417803	-1	no	NA	NA	secondary				no	no	no	no	no	no	no	no	no	no	no	no	yes	no	no	no	no	yes	yes	12.5794	9.39058	32.0707	14.6749	7.92182	12.9001	9.45609	11.9369	9.27621	20.0373	17.4204	16.5314	28.8646	22.5446	13.099	10.954
FCER2	Fc fragment of IgE receptor II	ENSG00000104921	2208	19	7688758	7702146	-1	no	NA	NA	secondary				no	no	no	no	no	no	no	no	yes	no	no	yes	yes	yes	no	no	yes	yes	yes	12.2411	5.26582	5.24399	10.1269	4.95504	9.61995	5.90774	9.89768	5.62247	3.34055	2.03179	0.624449	3.85544	3.60843	1.20095	1.21356
KLF4	Kruppel like factor 4	ENSG00000136826	9314	9	107484852	107490482	-1	no	down	direct down	secondary				no	no	no	no	no	no	no	no	no	no	no	no	no	yes	no	no	yes	no	yes	10.2409	6.73787	11.3773	7.90596	4.11464	5.30924	3.60099	4.92837	3.01414	7.17307	4.96954	3.76617	13.8925	13.6167	4.57595	4.60488
DPYSL2	dihydropyrimidinase like 2	ENSG00000092964	1808	8	26514031	26658178	1	yes	down	indirect down	primary	0.43	293.06	273.88	no	yes	no	yes	no	yes	no	yes	yes	no	no	yes	yes	yes	no	no	yes	yes	yes	112.644	131.945	192.712	97.2891	63.7987	77.5401	58.4867	75.5567	64.7946	119.687	73.6127	50.7635	176.988	139.1	49.266	46.7502
ARHGAP20	Rho GTPase activating protein 20	ENSG00000137727	57569	11	110577042	110713189	-1	yes	down	indirect down	primary	0.38	274.13	279.67	no	yes	no	yes	no	yes	no	yes	yes	no	no	yes	yes	yes	no	no	yes	yes	yes	1.9957	6.49994	11.7855	1.70381	1.95401	1.34854	1.70011	1.3421	1.70795	7.31318	2.48548	1.51178	7.64106	8.57984	0.724752	1.74159
GSN	gelsolin	ENSG00000148180	2934	9	121207794	121332843	1	yes	down	indirect down	secondary				no	no	no	yes	no	yes	no	no	yes	no	no	yes	yes	yes	no	no	yes	yes	yes	72.536	162.774	555.66	44.4745	84.6703	40.2966	78.8598	42.3163	73.6574	342.668	311.534	173.796	506.009	448.333	219.285	177.045
SLC2A6	solute carrier family 2 member 6	ENSG00000160326	11182	9	133471094	133479127	-1	no	down	direct down	secondary				no	no	no	no	no	no	no	no	yes	no	no	no	yes	yes	no	no	yes	no	yes	161.7	126.2	98.284	128.321	64.1676	135.445	78.5286	133.806	88.7156	60.6831	49.0503	33.2046	98.6773	77.4267	38.1509	36.0942
CD180	CD180 molecule	ENSG00000134061	4064	5	67179613	67196799	-1	no	NA	NA	secondary				no	yes	no	no	no	yes	no	no	no	no	no	no	yes	yes	no	no	no	yes	no	18.9481	21.0626	19.0843	17.469	9.1997	17.6165	10.0113	11.9866	8.39771	11.7765	9.64212	7.48641	10.6686	13.2456	8.61771	5.95133
CD4	CD4 molecule	ENSG00000010610	920	12	6786858	6820799	1	yes	down	indirect down	secondary	0.18	311.09	230.64	no	no	no	no	no	no	no	yes	yes	no	no	yes	yes	yes	no	no	yes	yes	yes	124.473	104.591	284.512	121.921	89.3072	113.595	96.4935	120.377	105.942	174.424	101.845	83.2766	301.804	211.304	92.389	92.9746
SMCO4	single-pass membrane protein with coiled-coil domains 4	ENSG00000166002	56935	11	93478472	93543391	-1	yes	down	indirect down	secondary	0.44	259.58	170.03	no	no	no	no	no	no	no	yes	yes	no	no	yes	yes	yes	no	no	yes	yes	yes	8.46434	6.00266	13.4307	3.92122	2.76557	4.2598	2.12893	4.01409	2.68226	8.20003	3.46341	1.88701	9.67016	8.02314	2.467	3.32594
GPX3	glutathione peroxidase 3	ENSG00000211445	2878	5	151020438	151028992	1	no	NA	NA	secondary				no	no	no	no	no	no	no	no	no	no	no	no	yes	no	no	no	yes	yes	yes	0.970975	1.74586	9.37786	0.848959	0.940131	1.30742	0.416403	0.79606	0.788737	5.8125	6.20828	3.03665	10.0373	9.80762	4.25606	2.34249
FBXO6	F-box protein 6	ENSG00000116663	26270	1	11664200	11674354	1	no	down	direct down	secondary				no	no	no	no	no	no	no	no	yes	no	no	yes	yes	yes	no	no	no	no	yes	9.54753	9.06098	13.9317	7.2033	5.62376	6.55553	7.83076	6.6026	6.66628	8.55286	6.30368	3.89951	12.9726	9.72219	4.13859	3.9096
HLA-DPA1	major histocompatibility complex, class II, DP alpha 1	ENSG00000231389	3113	6	33064569	33080775	-1	yes	down	direct down	secondary	0.36	343.27	275.84	no	no	no	no	no	no	no	yes	yes	no	no	yes	yes	yes	no	no	yes	yes	yes	245.289	200.246	593.582	212.653	149.395	219.942	152.382	220.516	164.53	361.935	208.319	145.38	625.066	505.621	146.646	133.196
SLAMF8	SLAM family member 8	ENSG00000158714	56833	1	159826811	159837492	1	yes	down	indirect down	secondary	0.79	363.08	319.69	no	no	no	no	no	no	no	yes	yes	no	no	yes	yes	yes	no	no	yes	yes	yes	3.27119	12.1495	211.808	1.88995	8.24919	2.20155	5.91657	2.84317	6.53781	129.125	62.4551	33.4002	183.185	154.598	38.2496	27.5319
FGD2	FYVE, RhoGEF and PH domain containing 2	ENSG00000146192	221472	6	37005646	37029069	1	yes	down	indirect down	secondary				no	no	no	no	no	no	no	no	yes	no	no	yes	yes	yes	no	no	yes	yes	yes	52.419	40.2142	78.2709	51.0449	32.187	47.1715	37.9191	44.0918	40.2984	47.4079	37.9367	26.7816	74.5811	53.3305	30.0949	28.0671
IGSF6	immunoglobulin superfamily member 6	ENSG00000140749	10261	16	21639550	21652608	-1	yes	down	indirect down	primary	0.41	347.26	309.54	no	yes	no	yes	no	yes	no	yes	yes	no	no	yes	yes	yes	no	no	yes	yes	yes	59.2842	78.7443	178.492	55.8333	31.2032	45.5208	26.8475	40.904	28.9251	107.957	43.5252	25.0955	143.16	119.01	27.4242	19.6975
RNF144B	ring finger protein 144B	ENSG00000137393	255488	6	18387350	18468870	1	yes	down	direct down	primary	0.29	324.93	287.6	no	yes	no	yes	no	yes	no	yes	yes	no	no	yes	yes	yes	no	no	yes	yes	yes	240.797	169.667	120.184	200.201	76.434	196.624	71.5094	165.451	72.796	72.2567	35.4733	25.4873	99.9151	79.5389	28.7867	26.1645
TMEM176A	transmembrane protein 176A	ENSG00000002933	55365	7	150800403	150805118	1	yes	down	indirect down	secondary				no	no	no	no	no	no	no	yes	yes	no	no	yes	yes	yes	no	no	yes	yes	yes	6.58665	7.97315	54.3291	6.83644	4.83205	6.39269	5.07044	6.47312	4.87445	32.6379	16.5358	4.87709	53.6673	46.1709	5.77564	4.69643
P2RX7	purinergic receptor P2X 7	ENSG00000089041	5027	12	121132819	121188032	1	no	down	direct down	primary				no	yes	no	yes	no	yes	no	no	yes	no	no	yes	yes	no	no	no	yes	no	yes	74.7398	98.2881	85.379	65.4663	45.4672	56.2041	44.0326	59.3172	43.9025	51.0083	42.4241	35.4831	70.9585	60.0223	30.6705	33.1164
JUP	junction plakoglobin	ENSG00000173801	3728	17	41754604	41786931	-1	yes	down	indirect down	secondary				no	no	no	no	no	no	no	no	yes	no	no	yes	yes	yes	no	no	yes	yes	yes	16.845	13.5546	23.7472	18.5061	9.75459	13.0948	8.24872	15.553	10.6389	14.1511	11.3581	5.49194	19.54	19.9152	7.26971	6.77304
SERPINA1	serpin family A member 1	ENSG00000197249	5265	14	94376747	94390693	-1	no	NA	NA	secondary				no	no	no	no	no	no	no	no	yes	no	no	yes	yes	yes	no	no	yes	yes	yes	166.682	128.249	362.24	135.264	72.6453	153.89	74.6359	146.284	87.3707	213.87	161.107	134.496	312.95	253.77	108.243	110.812
ZBTB46	zinc finger and BTB domain containing 46	ENSG00000130584	140685	20	63743668	63832038	-1	yes	down	direct down	primary	0.42	275.97	263.38	no	yes	no	yes	no	yes	no	yes	yes	no	no	yes	yes	yes	no	no	yes	yes	yes	22.3527	15.0637	16.3497	14.18	3.2989	10.8903	4.08866	9.74642	4.80457	9.68561	3.04667	1.61046	17.4842	11.1811	1.06518	1.57701
TNFAIP6	TNF alpha induced protein 6	ENSG00000123610	7130	2	151357592	151380046	1	no	NA	NA	secondary				no	no	no	no	no	no	no	yes	yes	no	no	yes	no	yes	no	no	yes	no	yes	30.3483	34.2725	18.8659	24.9387	23.2805	31.7571	18.4061	25.9216	23.2261	11.0704	5.8998	5.2308	16.6444	12.8772	6.15003	7.13511
PLBD1	phospholipase B domain containing 1	ENSG00000121316	79887	12	14503661	14567883	-1	no	down	indirect down	secondary				no	yes	no	yes	no	yes	no	no	yes	no	no	no	yes	yes	no	no	yes	yes	yes	13.4116	15.6272	96.6516	13.9954	4.69992	15.1133	4.04019	13.7423	3.58549	56.7985	47.799	31.9377	82.3519	82.0705	41.7639	34.0589
PALD1	phosphatase domain containing paladin 1	ENSG00000107719	27143	10	70478767	70568450	1	no	NA	NA	secondary				no	no	no	no	no	no	no	no	no	no	no	no	no	no	no	no	no	yes	no	4.27076	2.6939	8.7106	2.44935	2.20966	4.33009	3.4902	2.98885	3.17309	5.02212	3.4795	4.24421	14.1596	9.47953	3.71388	3.60087
TNFSF13	TNF superfamily member 13	ENSG00000161955	8741	17	7558292	7561608	1	no	down	indirect down	secondary				no	no	no	no	no	no	no	no	no	no	no	no	no	no	no	no	no	no	yes	7.73161	5.01018	17.9227	8.71062	4.77853	6.50758	5.57131	5.90979	5.7684	10.5001	7.48194	5.84944	20.7186	20.8489	6.49154	7.32991
OLIG1	oligodendrocyte transcription factor 1	ENSG00000184221	116448	21	33070141	33072413	1	no	NA	NA	secondary				no	no	no	no	no	no	no	yes	yes	no	no	yes	yes	yes	no	no	yes	yes	yes	2.4559	1.24176	4.27665	2.33707	0.399891	1.94373	0.767703	0.914279	0.353921	2.44138	0.537681	0.181073	5.20521	2.29101	0.125837	0.186677
TSPAN33	tetraspanin 33	ENSG00000158457	340348	7	129144707	129169699	1	no	down	indirect down	secondary				no	no	no	no	no	no	no	no	no	no	no	no	no	yes	no	no	no	no	no	14.4368	18.9036	27.8304	12.2079	13.1423	13.2577	13.2861	12.9191	11.2991	16.2351	14.7757	12.677	21.0738	22.4321	13.5816	14.3582
CTSH	cathepsin H	ENSG00000103811	1512	15	78921058	78949574	-1	yes	down	indirect down	secondary				no	no	no	no	no	no	no	yes	yes	no	no	yes	yes	yes	no	no	yes	yes	yes	97.5021	98.6225	254.55	81.7997	62.6511	84.8794	59.7398	79.9119	60.8133	146.284	105.186	82.6436	265.64	205.789	86.6568	86.9646
PARM1	prostate androgen-regulated mucin-like protein 1	ENSG00000169116	25849	4	74933095	75050115	1	yes	down	direct down	secondary	0.44	396.32	273.97	no	no	no	no	no	no	no	yes	yes	no	no	yes	yes	yes	no	no	yes	yes	yes	4.1679	4.33758	14.6366	2.80637	3.10392	2.31282	3.1035	3.09349	3.87184	8.38902	3.25976	2.06605	14.5807	14.5213	2.80412	2.2642
OLFM1	olfactomedin 1	ENSG00000130558	10439	9	135075422	135121180	1	yes	down	indirect down	secondary	0.56	286.38	268.52	no	yes	no	no	no	yes	no	yes	yes	no	no	yes	yes	yes	no	no	yes	yes	yes	1.01813	1.54068	15.9138	0.828267	0.155141	0.634175	0.247412	0.516249	0.0463943	9.03734	0.702355	0.226195	18.459	12.2705	0.0805823	0.186677
NEURL1	neuralized E3 ubiquitin protein ligase 1	ENSG00000107954	9148	10	103493979	103592552	1	no	down	direct down	primary				no	yes	no	yes	no	no	no	no	no	no	no	no	no	no	no	no	no	no	no	5.9979	4.77468	2.28453	2.95164	1.48923	2.8914	1.28462	3.55742	1.81744	1.33109	1.01356	1.38746	2.42827	2.69908	0.949079	0.615352
MMP25	matrix metallopeptidase 25	ENSG00000008516	64386	16	3046062	3060726	1	no	down	direct down	secondary				no	no	no	no	no	no	no	no	no	no	no	no	no	no	no	no	no	no	yes	8.60582	5.549	7.45297	7.43277	3.43609	5.99686	4.95778	7.68712	4.45031	4.15694	3.415	2.67829	7.11541	5.10344	2.81804	2.78035
HSPB1	heat shock protein family B (small) member 1	ENSG00000106211	3315	7	76302673	76304295	1	yes	down	indirect down	secondary				no	no	no	no	no	no	no	no	yes	no	no	yes	yes	yes	no	no	yes	yes	yes	8.31496	8.6218	31.8382	9.82845	8.13703	7.81215	7.80594	7.85858	9.3329	17.8821	18.7895	10.4205	23.3827	20.914	10.0063	8.66662
RTN1	reticulon 1	ENSG00000139970	6252	14	59595976	59870776	-1	yes	down	direct down	primary				no	yes	yes	yes	no	yes	no	yes	yes	no	no	yes	yes	yes	no	no	yes	yes	yes	30.5342	63.4023	84.9295	18.3096	15.3278	12.9609	16.533	12.0256	20.2861	47.4943	24.4748	11.0826	58.4476	52.2555	14.3467	10.2765
SLC6A12	solute carrier family 6 member 12	ENSG00000111181	6539	12	190077	214570	-1	no	NA	NA	secondary				no	no	no	no	no	no	no	yes	yes	no	no	yes	yes	yes	no	no	yes	no	yes	0.532777	1.68893	11.3744	1.97416	1.78073	0.641452	1.21679	0.771211	0.977874	6.34462	3.0332	3.23255	10.2177	9.82589	2.99925	3.33543
CD276	CD276 molecule	ENSG00000103855	80381	15	73683966	73714514	1	no	NA	NA	secondary				no	no	no	no	no	no	no	no	no	no	no	no	yes	no	no	no	yes	no	yes	5.79334	7.63904	11.8406	2.06083	4.39417	1.73495	4.3503	2.24743	5.51157	6.69584	8.43829	4.6238	9.06653	10.1725	5.09098	3.25877
HCAR2	hydroxycarboxylic acid receptor 2	ENSG00000182782	338442	12	122701293	122703357	-1	no	down	direct down	secondary				no	yes	no	yes	no	no	no	yes	no	no	no	yes	yes	yes	no	no	yes	yes	yes	22.7757	12.8953	3.13546	10.8936	4.58842	20.8339	3.80604	19.0008	5.7039	1.72456	0.651276	0.58456	4.19182	2.80908	0.621008	0.141889
PTAFR	platelet activating factor receptor	ENSG00000169403	5724	1	28147166	28193936	-1	yes	down	indirect down	primary				no	yes	no	yes	no	yes	no	yes	yes	no	no	yes	yes	yes	no	no	yes	yes	yes	102.159	100.769	296.391	67.9752	41.6399	58.4873	36.1019	51.9382	34.1313	162.132	117.603	80.6965	257.256	211.112	83.733	82.4581
CLEC10A	C-type lectin domain containing 10A	ENSG00000132514	10462	17	7074537	7080307	-1	yes	down	indirect down	secondary	0.36	283.06	265.7	no	no	no	no	no	no	no	yes	yes	no	no	yes	yes	yes	no	no	yes	yes	yes	5.57286	4.47089	53.8511	6.87286	1.66339	5.06883	2.42143	5.41577	2.56868	29.3279	12.7688	8.08493	62.7009	41.2595	7.61463	5.71642
KCNE5	potassium voltage-gated channel subfamily E regulatory subunit 5	ENSG00000176076	23630	X	109623700	109625172	-1	no	NA	NA	secondary				no	yes	no	yes	no	yes	no	yes	no	no	no	yes	yes	yes	no	no	no	yes	yes	1.34465	3.6424	3.35451	0.999145	0.788884	0.313492	0.552064	0.903014	0.718521	1.86997	0.57735	0.804939	4.86191	2.08655	0.495171	0.574168
CFP	complement factor properdin	ENSG00000126759	5199	X	47623172	47630305	-1	yes	down	direct down	secondary	0.23	316.82	269.62	no	yes	no	no	no	no	no	yes	yes	no	no	yes	yes	yes	no	no	yes	yes	yes	197.922	113.495	73.0058	187.652	48.8333	193.899	53.9083	166.249	72.1647	39.4456	13.627	10.4333	77.272	54.262	9.545	7.57733
CASP5	caspase 5	ENSG00000137757	838	11	104994235	105023168	-1	yes	down	direct down	primary	0.23	381.69	306.26	no	yes	no	yes	no	yes	no	yes	yes	no	no	yes	yes	yes	no	no	yes	yes	yes	10.7245	8.0685	2.7403	5.433	1.08934	6.67211	1.7389	6.56585	2.40034	1.4944	0.108207	0.0451226	2.70366	1.94339	0.147247	0.231466
SERPINF1	serpin family F member 1	ENSG00000132386	5176	17	1762029	1777565	1	yes	down	direct down	secondary	0.13	268.8	160.11	no	no	no	no	no	no	no	yes	yes	no	no	yes	yes	yes	no	no	yes	yes	yes	6.49181	4.48663	8.31141	5.043	2.50116	8.02347	4.44263	5.82907	4.69368	4.42574	2.0802	1.79938	10.0697	5.72058	1.56454	2.29846
LAMP3	lysosomal associated membrane protein 3	ENSG00000078081	27074	3	183122215	183163839	-1	no	NA	NA	secondary				no	no	no	no	no	no	no	yes	yes	no	no	yes	yes	yes	no	no	yes	yes	yes	9.15106	18.4689	17.8536	7.44164	12.3525	5.24391	12.1389	5.07005	11.3994	9.51502	5.56308	6.09046	16.9543	12.3808	4.58968	4.85198
CYP27A1	cytochrome P450 family 27 subfamily A member 1	ENSG00000135929	1593	2	218781749	218815293	1	yes	down	direct down	primary				no	yes	no	yes	no	yes	no	yes	yes	no	no	yes	yes	yes	no	no	yes	yes	yes	39.4971	121.434	111.053	25.4877	22.1357	18.8171	20.7474	20.3816	27.5995	59.0641	31.2362	11.5457	62.6425	59.8922	15.3221	10.7567
PTGIR	prostaglandin I2 receptor	ENSG00000160013	5739	19	46620468	46625089	-1	yes	down	direct down	primary	0.33	305.79	300.25	no	yes	no	yes	no	yes	no	yes	yes	no	no	yes	yes	yes	no	no	yes	yes	yes	45.7964	38.1534	34.1125	30.8562	9.1496	26.5015	10.5757	28.5402	12.4343	18.1186	6.42264	3.74931	34.2408	23.4428	3.95855	3.40066
CLEC6A	C-type lectin domain containing 6A	ENSG00000205846	93978	12	8455962	8478330	1	no	NA	NA	secondary				no	no	no	no	no	no	no	no	yes	no	no	yes	yes	yes	no	no	yes	yes	yes	1.12153	1.64611	7.50453	0.49194	0.801729	0.87712	0.474552	0.386765	0.596572	4.02404	2.11581	1.69489	6.12447	3.73333	2.00035	0.831335
FPR2	formyl peptide receptor 2	ENSG00000171049	2358	19	51752026	51770531	1	yes	down	direct down	primary				no	yes	no	yes	no	yes	no	yes	yes	no	no	yes	yes	yes	no	no	yes	yes	yes	14.9845	15.7876	24.6825	9.03413	3.0522	12.5455	2.47477	10.4424	3.37465	12.8848	5.47366	1.61046	24.4463	19.0239	0.884165	0.368403
KCNJ2	potassium inwardly rectifying channel subfamily J member 2	ENSG00000123700	3759	17	70168673	70180044	1	yes	down	direct down	primary	0.39	283.51	306.06	no	yes	no	yes	no	yes	no	yes	yes	no	no	yes	yes	yes	no	no	yes	yes	yes	83.8604	51.4693	46.9057	66.0088	15.2357	58.7026	13.8142	55.1333	16.2436	24.1788	6.56312	3.49282	35.4012	28.4104	3.32382	2.76036
FPR1	formyl peptide receptor 1	ENSG00000171051	2357	19	51745172	51804110	-1	yes	down	direct down	primary	0.61	344.15	306.67	no	yes	no	yes	no	yes	no	yes	yes	no	no	yes	yes	yes	no	no	yes	yes	yes	28.9237	23.5334	36.5049	19.2476	3.27083	19.1497	3.35903	16.7815	3.65355	18.6137	2.67161	0.627066	52.1434	32.9414	0.728743	0.565298
ASGR2	asialoglycoprotein receptor 2	ENSG00000161944	433	17	7101322	7115700	-1	no	NA	NA	secondary				no	no	no	no	no	no	no	yes	yes	no	no	yes	yes	yes	no	no	yes	yes	yes	3.86534	0.678624	4.01956	4.66677	0.497383	3.87528	0.324924	2.76136	0.0945685	2.0302	0.796432	0.621832	6.79131	3.18986	0.713074	0.122801
CPVL	carboxypeptidase vitellogenic like	ENSG00000106066	54504	7	28995235	29195451	-1	yes	down	indirect down	secondary	0.34	285.66	332.35	no	no	no	no	no	no	no	yes	yes	no	no	yes	yes	yes	no	no	yes	yes	yes	28.7189	3.62909	21.9679	23.2098	2.60157	29.425	2.3428	29.1693	3.6676	11.154	2.66355	1.56854	31.0422	18.0898	1.42634	1.93849
AGRN	agrin	ENSG00000188157	375790	1	1020120	1056118	1	yes	down	indirect down	primary				no	yes	no	yes	no	yes	no	yes	yes	no	no	yes	yes	yes	no	no	yes	yes	yes	34.043	56.9744	72.5533	21.9363	21.2415	26.4255	24.8311	23.2198	29.3897	36.6662	26.9327	17.0862	64.9835	52.427	18.779	20.5936
EPHX1	epoxide hydrolase 1	ENSG00000143819	2052	1	225810124	225845563	1	no	down	indirect down	secondary				no	no	no	yes	no	no	no	no	yes	no	no	no	no	yes	no	no	no	no	no	1.29895	3.92154	6.42962	1.83381	1.63347	1.17614	1.15955	0.921537	2.13742	3.16755	3.0776	1.96476	4.97099	4.81585	2.6487	2.70234
TMEM121B	transmembrane protein 121B	ENSG00000183307	27439	22	17116297	17121367	-1	no	NA	NA	secondary				no	no	no	no	no	no	no	no	yes	no	no	no	yes	yes	no	no	yes	yes	yes	2.55903	3.48849	10.073	1.42362	1.84669	1.0133	1.97299	1.43053	1.64254	4.87474	4.96954	1.70071	7.54013	7.43769	3.57481	2.61051
KCNMA1	potassium calcium-activated channel subfamily M alpha 1	ENSG00000156113	3778	10	76869601	77638369	-1	yes	down	indirect down	secondary	0.34	327.92	152.13	no	no	no	no	no	no	no	yes	yes	no	no	yes	yes	yes	no	no	yes	yes	yes	1.74056	1.1678	7.10713	0.875543	0.727339	1.40936	1.3761	1.43053	0.700381	3.47373	1.50893	1.03172	5.67741	6.90199	1.02236	0.947523
NFE2L3	nuclear factor, erythroid 2 like 3	ENSG00000050344	9603	7	26152198	26187137	1	yes	down	direct down	secondary	0.17	307.73	212.8	no	no	no	yes	no	no	no	yes	yes	no	no	yes	yes	yes	no	yes	yes	yes	yes	45.7738	29.6371	73.9788	43.5023	17.2016	34.3079	13.933	32.9791	17.4118	35.4261	12.2922	9.30847	64.8996	45.8222	9.39453	9.16619
MARCKS	myristoylated alanine rich protein kinase C substrate	ENSG00000277443	4082	6	113857345	113863475	1	yes	down	direct down	secondary	0.19	290	293.47	no	yes	no	yes	no	yes	no	yes	yes	no	no	yes	yes	yes	no	no	yes	yes	yes	357.678	491.874	418.406	301.65	220.558	372.703	234.36	291.305	233.389	199.467	67.8622	50.1374	302.446	239.124	49.5357	47.054
ZNF366	zinc finger protein 366	ENSG00000178175	167465	5	72439903	72507410	-1	no	NA	NA	secondary				no	no	no	no	no	no	no	no	yes	no	no	no	yes	yes	no	no	yes	yes	yes	9.41792	11.0803	9.26522	5.96679	4.9506	4.62389	5.86537	5.67769	4.62131	4.40779	3.88143	1.5176	6.4203	5.74914	2.88558	1.84004
CXCL10	C-X-C motif chemokine ligand 10	ENSG00000169245	3627	4	76021118	76023497	-1	yes	down	indirect down	secondary	0.87	285.03	265.47	no	no	no	no	no	no	no	yes	yes	no	no	yes	yes	yes	no	yes	yes	yes	yes	4.34847	2.75616	26.2599	4.70959	2.08322	6.28884	1.19833	3.35971	1.27351	12.3556	0.399893	0	25.3823	17.4578	0.0452545	0.0882299
ITGA11	integrin subunit alpha 11	ENSG00000137809	22801	15	68296532	68432163	-1	yes	down	indirect down	primary				no	yes	no	yes	no	yes	no	yes	yes	no	no	yes	yes	yes	no	no	yes	yes	yes	0.842428	2.84701	18.1499	0.253602	0.29549	0.31586	0.292243	0.172856	0.577558	8.19295	2.14063	0.132751	8.20851	8.74546	0.6976	0.629174
WNT5B	Wnt family member 5B	ENSG00000111186	81029	12	1529891	1647212	1	no	down	direct down	primary				no	yes	no	yes	no	yes	no	no	no	no	no	yes	yes	yes	no	no	yes	yes	yes	2.76701	5.24522	3.58378	2.40848	0.455594	1.39221	0.843397	1.2762	0.744122	1.60683	0.58876	0.853843	2.13384	1.91841	0.393179	0.107318
SGPP2	sphingosine-1-phosphate phosphatase 2	ENSG00000163082	130367	2	222424543	222562621	1	yes	down	direct down	primary				no	yes	no	yes	no	yes	no	yes	yes	no	no	yes	yes	yes	no	no	yes	yes	yes	75.1837	136.327	38.6649	56.9477	48.4345	60.8177	47.8615	57.5052	59.5919	16.7794	10.2564	12.5445	31.1779	23.1429	9.17205	8.68254
HCAR3	hydroxycarboxylic acid receptor 3	ENSG00000255398	8843	12	122714756	122716811	-1	yes	down	direct down	secondary				no	yes	no	yes	no	no	no	yes	yes	no	no	yes	yes	yes	no	no	yes	yes	yes	49.7839	33.0531	10.5448	31.7141	10.4396	42.2555	11.2522	40.8222	16.7769	4.60533	0.851552	1.07742	8.20232	6.13244	1.17467	1.15721
CRIM1	cysteine rich transmembrane BMP regulator 1	ENSG00000150938	51232	2	36355778	36551135	1	yes	down	direct down	primary				no	yes	no	yes	no	yes	no	yes	yes	no	no	yes	yes	yes	no	no	yes	yes	yes	50.0437	132.239	135.147	38.7583	51.6054	29.4285	45.8281	27.6514	48.0897	58.1467	45.2181	31.8706	80.1276	71.8571	34.6887	34.3503
ADAMTS14	ADAM metallopeptidase with thrombospondin type 1 motif 14	ENSG00000138316	140766	10	70672506	70762441	1	no	NA	NA	secondary				no	no	no	no	no	no	no	yes	yes	no	no	yes	yes	yes	no	no	yes	yes	yes	1.42263	1.64124	5.19952	0.62194	0.582028	0.311037	0.653225	0.741423	0.750335	2.15385	0.26818	0.582525	4.10612	2.79585	0.544417	0.471802
TNC	tenascin C	ENSG00000041982	3371	9	115019575	115118257	-1	no	NA	NA	secondary				no	yes	no	yes	no	yes	no	yes	yes	no	no	yes	yes	yes	no	no	yes	yes	yes	0	0.491611	3.29551	0.331408	2.99951	1.18333	3.15918	0.88943	2.92491	1.40102	16.5869	25.09	1.31375	1.9352	25.5917	24.5018
CXCL9	C-X-C motif chemokine ligand 9	ENSG00000138755	4283	4	76001275	76007509	-1	yes	down	indirect down	secondary	0.13	459.72	266.92	no	no	no	no	no	no	no	yes	yes	no	no	yes	yes	yes	no	yes	yes	yes	yes	0.98612	1.39162	19.4318	0.0930713	0.458515	0.947666	0.817931	0.718893	0.3429	7.8246	0.0497325	0.0902452	18.7098	10.9493	0.273084	0
EHF	ETS homologous factor	ENSG00000135373	26298	11	34621093	34663288	1	yes	down	direct down	secondary	0.18	289.83	271.08	no	no	no	no	no	no	no	yes	yes	no	no	yes	yes	yes	no	no	yes	yes	yes	5.89279	3.49658	5.66031	2.48531	1.24244	4.90574	1.73981	4.15577	1.12683	2.1721	0.414023	0.358947	5.39014	3.14368	0.581496	0.477068
CCL24	C-C motif chemokine ligand 24	ENSG00000106178	6369	7	75810825	75823356	-1	yes	down	direct down	primary				no	yes	no	yes	no	yes	no	yes	yes	no	no	yes	yes	yes	no	no	yes	yes	yes	46.7528	231.974	911.925	14.5011	63.7964	10.631	49.0403	11.9279	52.9634	360.796	241.232	45.6161	367.434	425.051	69.2213	37.5565
TNFRSF4	TNF receptor superfamily member 4	ENSG00000186827	7293	1	1211340	1214153	-1	yes	down	direct down	primary				no	yes	no	yes	no	yes	no	yes	yes	no	no	yes	yes	yes	no	no	yes	yes	yes	38.0303	57.3311	20.4643	20.2311	12.0914	20.346	14.5315	19.5955	18.2031	8.18258	6.06242	4.64769	14.1638	10.4227	5.25925	4.65571
LGALS2	galectin 2	ENSG00000100079	3957	22	37570248	37582616	-1	yes	down	indirect down	secondary				no	no	no	no	no	no	no	yes	yes	no	no	yes	yes	yes	no	no	yes	yes	yes	1.28235	0.490799	14.7887	1.05134	0.456568	2.13346	0.349482	1.57854	0.307527	5.43672	4.27395	2.59066	9.68682	7.78552	3.13064	1.53852
GJB2	gap junction protein beta 2	ENSG00000165474	2706	13	20187463	20192938	-1	no	NA	NA	secondary				no	yes	no	no	no	yes	no	no	no	no	no	yes	yes	no	no	no	yes	yes	yes	13.3214	8.14651	4.81473	5.51573	2.41155	6.12817	3.62405	5.78338	2.69063	1.71539	2.36981	2.01831	5.13596	4.00265	1.08241	0.869511
CPAMD8	C3 and PZP like alpha-2-macroglobulin domain containing 8	ENSG00000160111	27151	19	16892951	17026815	-1	yes	down	direct down	secondary	0.1	259.39	177.26	no	yes	no	yes	no	yes	no	yes	yes	no	no	yes	yes	yes	no	yes	yes	yes	yes	10.1375	19.6977	23.0054	8.29746	5.6527	7.85544	5.51316	6.6847	5.66584	7.42766	3.30746	3.05265	14.0587	9.81224	2.09835	2.70563
TIFAB	TIFA inhibitor	ENSG00000255833	497189	5	135444226	135452351	-1	yes	down	indirect down	primary	0.28	317.02	252.55	no	yes	no	yes	no	yes	no	yes	yes	no	no	yes	yes	yes	no	yes	yes	yes	yes	18.9759	29.0823	69.3885	18.345	8.844	10.645	7.23361	11.4134	8.16467	22.1133	5.31767	1.95661	54.8968	33.7599	2.96217	2.21311
IDO1	indoleamine 2,3-dioxygenase 1	ENSG00000131203	3620	8	39902275	39928790	1	no	NA	NA	secondary				no	no	no	no	no	no	no	yes	yes	no	no	yes	yes	yes	no	yes	yes	yes	yes	1.76429	5.27519	83.5883	3.09148	3.53576	1.69106	3.39054	0.91196	3.21642	25.832	4.6651	2.35661	57.1394	32.36	2.68471	1.37454
FSCN1	fascin actin-bundling protein 1	ENSG00000075618	6624	7	5592816	5606655	1	yes	down	direct down	primary	0.17	328.22	250.8	no	yes	no	yes	no	yes	yes	yes	yes	no	no	yes	yes	yes	no	yes	yes	yes	yes	68.4176	71.5355	89.8193	52.8231	19.8526	27.3727	20.0411	29.0383	21.0022	25.2858	10.3001	6.49395	71.191	45.8042	7.56995	8.11031
ENPP2	ectonucleotide pyrophosphatase/phosphodiesterase 2	ENSG00000136960	5168	8	119557086	119673453	-1	yes	down	indirect down	secondary	0.1	272.31	167.69	no	no	no	no	no	no	no	yes	yes	no	no	yes	yes	yes	no	yes	yes	yes	yes	2.29707	2.11144	6.12316	1.36353	1.26447	1.39243	0.778294	1.18283	1.20541	1.64564	0.504746	0.398254	4.92388	2.21397	0.884165	0.856284
EBI3	Epstein-Barr virus induced 3	ENSG00000105246	10148	19	4229523	4237528	1	no	NA	NA	secondary				no	yes	yes	yes	no	yes	no	yes	yes	no	no	yes	yes	yes	no	yes	yes	yes	yes	5.80139	12.7175	7.62066	4.99325	3.11384	1.32434	2.89053	2.98653	4.01406	1.99686	1.25216	1.34292	5.63262	4.19913	1.52084	1.1085
CHI3L1	chitinase 3 like 1	ENSG00000133048	1116	1	203178931	203186704	-1	yes	down	indirect down	secondary				no	no	no	no	no	no	yes	yes	yes	no	no	yes	yes	yes	no	yes	yes	yes	yes	0.392499	2.24396	58.0465	0.451063	3.28819	0.298937	2.42299	0.118219	2.08925	10.1843	4.57237	3.84334	29.4684	19.4765	3.61608	3.76138
STEAP4	STEAP4 metalloreductase	ENSG00000127954	79689	7	88270892	88306894	-1	yes	down	direct down	primary	0.19	452.35	252.33	no	yes	no	yes	no	yes	yes	yes	yes	no	no	yes	yes	yes	no	yes	yes	yes	yes	109.014	74.1553	62.0405	67.8658	5.63174	53.0218	3.1443	52.4058	4.52462	9.94453	0.297074	0.132751	43.6404	27.9904	0.237756	0.255819
GP1BA	glycoprotein Ib platelet subunit alpha	ENSG00000185245	2811	17	4932277	4935023	1	no	NA	NA	secondary				no	no	no	no	no	no	yes	yes	yes	no	no	yes	yes	yes	no	no	yes	yes	yes	4.78352	3.08899	4.22884	5.42265	2.17069	6.1476	1.72831	5.85717	3.10908	0.529527	0.586092	0.534204	1.82387	1.09722	0.398921	0.382225
[truncated: 45 more columns]
